# Supplementary material for: Poly[bis­(μ3-dodecyl sulfato)­calcium]
Source: Acta Crystallogr Sect E Struct Rep Online. 2010 Jun 5;66(Pt 7):m749. doi: 10.1107/S1600536810020659 (PMC3006794; doi:10.1107/S1600536810020659)
Supplement: Supplementary file 1 [file e-66-0m749-sup1.cif]

##############################################################################
###                                                                        ###
###        Electronic paper (Acta Crystallographica Section E)             ###
###                                                                        ###
##############################################################################
#                                                                            #
# This CIF contains the data in a paper accepted for publication in Acta     #
# Crystallographica Section E. It conforms to the requirements of Notes      #
# for Authors for Section E, and has been peer reviewed under the auspices   #
# of the IUCr Commission on Journals.                                        #
#                                                                            #
# Full details of the Crystallographic Information File format               #
# are given in the paper "The Crystallographic Information File (CIF):       #
# a New Standard Archive File for Crystallography" by S. R. Hall, F. H.      #
# Allen and I. D. Brown [Acta Cryst. (1991), A47, 655-685].                  #
#                                                                            #
# The current version of the core CIF dictionary is obtainable from          #
# ftp://ftp.iucr.org/pub/cif_core.dic. The current version number is 2.4.    #
#                                                                            #
# Software is freely available for graphical display of the structure(s) in  #
# this CIF.  For information consult the CIF home page http://www.iucr.org/  #
# cif/home.html                                                              #
#                                                                            #
# This file may be used for bona fide research purposes within the           #
# scientific community so long as proper attribution is given to the journal # 
# article from which it was obtained.                                        #
#                                                                            #
##############################################################################
                                             
data_I
_audit_creation_method     SHELXL-97
_chemical_name_systematic
;
Poly[bis(\m~3~-dodecyl sulfato)calcium]
;
_chemical_name_common
;
;
_chemical_formula_moiety     'C24 H50 Ca O8 S2'
_chemical_formula_sum     'C24 H50 Ca O8 S2'
_chemical_formula_iupac     '[Ca (C12 H25 O4 S)2]'
_chemical_formula_weight     570.84
_chemical_melting_point     ?
_symmetry_cell_setting     triclinic
_symmetry_space_group_name_H-M     'P -1'
_symmetry_space_group_name_Hall     '-P 1'
loop_
    _symmetry_equiv_pos_as_xyz
    'x, y, z'
    '-x, -y, -z'
_cell_length_a     5.3888(3)
_cell_length_b     5.3834(3)
_cell_length_c     29.1922(16)
_cell_angle_alpha     93.4321(19)
_cell_angle_beta     90.099(4)
_cell_angle_gamma     118.393(5)
_cell_volume     743.22(7)
_cell_formula_units_Z     1
_cell_measurement_reflns_used     3581
_cell_measurement_theta_min     1.40
_cell_measurement_theta_max     25.51
_cell_measurement_temperature     93(2)
_exptl_crystal_description     needle
_exptl_crystal_colour     colourless
_exptl_crystal_size_max     0.50
_exptl_crystal_size_mid     0.10
_exptl_crystal_size_min     0.10
_exptl_crystal_density_diffrn     1.275
_exptl_crystal_density_meas     ?
_exptl_crystal_density_method     'not measured'
_exptl_crystal_F_000     310
_exptl_absorpt_coefficient_mu     0.393
_exptl_absorpt_correction_type     none
_exptl_absorpt_process_details     ?
_exptl_absorpt_correction_T_min     ?
_exptl_absorpt_correction_T_max     ?
_exptl_special_details
;
;
_diffrn_ambient_temperature     93(2)
_diffrn_radiation_type     MoK\a
_diffrn_radiation_wavelength     0.71069
_diffrn_radiation_source     'rotating-anode X-ray'
_diffrn_radiation_monochromator     'Graphite Monochromator'
_diffrn_measurement_device_type     'Rigaku R-AXIS IV'
_diffrn_measurement_method     \w
_diffrn_detector_area_resol_mean     10.0
_diffrn_reflns_number     4361
_diffrn_reflns_av_R_equivalents     0.0306
_diffrn_reflns_av_sigmaI/netI     0.0241
_diffrn_reflns_theta_min     1.40
_diffrn_reflns_theta_max     25.51
_diffrn_reflns_theta_full     25.24
_diffrn_measured_fraction_theta_max     0.894
_diffrn_measured_fraction_theta_full     0.927
_diffrn_reflns_limit_h_min     -5
_diffrn_reflns_limit_h_max     5
_diffrn_reflns_limit_k_min     -6
_diffrn_reflns_limit_k_max     6
_diffrn_reflns_limit_l_min     -35
_diffrn_reflns_limit_l_max     35
_diffrn_standards_number     0
_diffrn_standards_interval_count     ?
_diffrn_standards_interval_time     ?
_diffrn_standards_decay_%     ?
_refine_special_details
;
Refinement of <i>F</i>^2^ against ALL reflections. The weighted <i>R</i>-factor
wR and goodness of fit <i>S</i> are based on <i>F</i>^2^, conventional
<i>R</i>-factors <i>R</i> are based on <i>F</i>, with <i>F</i> set to zero for
negative <i>F</i>^2^. The threshold expression of <i>F</i>^2^ >
\s(<i>F</i>^2^) is used only for calculating <i>R</i>-factors(gt) etc. and is
not relevant to the choice of reflections for refinement. <i>R</i>-factors
based on <i>F</i>^2^ are statistically about twice as large as those based on
<i>F</i>, and <i>R</i>- factors based on ALL data will be even larger.
;
_reflns_number_total     2500
_reflns_number_gt     2396
_reflns_threshold_expression     I>2\s(I)
_refine_ls_structure_factor_coef     Fsqd
_refine_ls_matrix_type     full
_refine_ls_R_factor_all     0.0333
_refine_ls_R_factor_gt     0.0306
_refine_ls_wR_factor_gt     0.0868
_refine_ls_wR_factor_ref     0.0879
_refine_ls_goodness_of_fit_ref     1.077
_refine_ls_restrained_S_all     1.077
_refine_ls_number_reflns     2500
_refine_ls_number_parameters     235
_refine_ls_number_restraints     0
_refine_ls_hydrogen_treatment     refall
_refine_ls_weighting_scheme     calc
_refine_ls_weighting_details
         'calc w=1/[\s^2^(Fo^2^)+(0.0512P)^2^+0.4436P] where P=(Fo^2^+2Fc^2^)/3'
_atom_sites_solution_hydrogens     geom
_atom_sites_solution_primary     direct
_atom_sites_solution_secondary     difmap
_refine_ls_shift/su_max     0.001
_refine_ls_shift/su_mean     0.000
_refine_diff_density_max     0.390
_refine_diff_density_min     -0.429
_refine_ls_extinction_method     none
_refine_ls_extinction_coef     ?
loop_
    _atom_type_symbol
    _atom_type_description
    _atom_type_scat_dispersion_real
    _atom_type_scat_dispersion_imag
    _atom_type_scat_source
    'C' 'C' 0.0033 0.0016
                         'International Tables Vol C Tables 4.2.6.8 and 6.1.1.4'
    'H' 'H' 0.0000 0.0000
                         'International Tables Vol C Tables 4.2.6.8 and 6.1.1.4'
    'Ca' 'Ca' 0.2262 0.3064
                         'International Tables Vol C Tables 4.2.6.8 and 6.1.1.4'
    'O' 'O' 0.0106 0.0060
                         'International Tables Vol C Tables 4.2.6.8 and 6.1.1.4'
    'S' 'S' 0.1246 0.1234
                         'International Tables Vol C Tables 4.2.6.8 and 6.1.1.4'
_computing_data_collection     'PROCESS-AUTO (Rigaku, 1998)'
_computing_cell_refinement     'PROCESS-AUTO (Rigaku, 1998)'
_computing_data_reduction     'Yadokari-XG 2009 (Kabuto <i>et al.</i>,  2009)'
_computing_structure_solution     'SIR2004 (Burla <i>et al.</i>,  2005)'
_computing_structure_refinement     'SHELXL97 (Sheldrick, 2008)'
_computing_molecular_graphics
;
Yadokari-XG 2009 (Kabuto <i>et al.</i>,  2009) and
VESTA (Momma et al., 2008)
;
_computing_publication_material
;
Yadokari-XG 2009
;
loop_
    _atom_site_type_symbol
    _atom_site_label
    _atom_site_fract_x
    _atom_site_fract_y
    _atom_site_fract_z
    _atom_site_U_iso_or_equiv
    _atom_site_adp_type
    _atom_site_calc_flag
    _atom_site_refinement_flags
    _atom_site_occupancy
    _atom_site_disorder_assembly
    _atom_site_disorder_group
    Ca Ca1 -1.0000 -0.5000 0.5000 0.00470(14) Uani d S 1 . .
    S S1 -0.37678(7) -0.17886(7) 0.442177(11) 0.00452(13) Uani d . 1 . .
    O O1 -0.2874(2) -0.2127(2) 0.39188(3) 0.0088(3) Uani d . 1 . .
    O O2 -0.6786(2) -0.3652(2) 0.44018(3) 0.0082(2) Uani d . 1 . .
    O O3 -0.3024(2) 0.1177(2) 0.45120(3) 0.0086(2) Uani d . 1 . .
    O O4 -0.2238(2) -0.2644(2) 0.47274(3) 0.0106(3) Uani d . 1 . .
    C C1 0.0057(3) -0.0139(3) 0.38163(5) 0.0099(3) Uani d . 1 . .
    C C2 0.0898(3) -0.1473(3) 0.34179(5) 0.0098(3) Uani d . 1 . .
    C C3 0.3718(4) 0.0621(3) 0.32332(5) 0.0106(3) Uani d . 1 . .
    C C4 0.4633(4) -0.0705(3) 0.28353(5) 0.0110(3) Uani d . 1 . .
    C C5 0.7364(4) 0.1365(3) 0.26211(5) 0.0108(3) Uani d . 1 . .
    C C6 0.8242(4) 0.0010(3) 0.22225(5) 0.0113(3) Uani d . 1 . .
    C C7 1.0951(4) 0.2073(3) 0.20023(5) 0.0121(3) Uani d . 1 . .
    C C8 1.1836(4) 0.0689(3) 0.16093(5) 0.0121(3) Uani d . 1 . .
    C C9 1.4510(4) 0.2760(4) 0.13817(5) 0.0135(4) Uani d . 1 . .
    C C10 1.5462(4) 0.1376(4) 0.09979(5) 0.0141(4) Uani d . 1 . .
    C C11 1.8122(4) 0.3468(4) 0.07713(6) 0.0202(4) Uani d . 1 . .
    C C12 1.9121(5) 0.2066(5) 0.03986(6) 0.0248(4) Uani d . 1 . .
    H H1 -0.004(5) 0.149(5) 0.3738(8) 0.030 Uiso d . 1 . .
    H H2 0.129(5) 0.029(5) 0.4080(8) 0.030 Uiso d . 1 . .
    H H3 -0.066(5) -0.220(5) 0.3174(8) 0.030 Uiso d . 1 . .
    H H4 0.095(5) -0.318(5) 0.3516(8) 0.030 Uiso d . 1 . .
    H H5 0.352(5) 0.218(5) 0.3138(8) 0.030 Uiso d . 1 . .
    H H6 0.512(5) 0.139(5) 0.3479(8) 0.030 Uiso d . 1 . .
    H H7 0.302(5) -0.159(5) 0.2590(8) 0.030 Uiso d . 1 . .
    H H8 0.484(5) -0.230(5) 0.2944(8) 0.030 Uiso d . 1 . .
    H H9 0.708(5) 0.296(5) 0.2513(7) 0.030 Uiso d . 1 . .
    H H10 0.886(5) 0.224(5) 0.2861(8) 0.030 Uiso d . 1 . .
    H H11 0.670(5) -0.078(5) 0.1986(8) 0.030 Uiso d . 1 . .
    H H12 0.850(5) -0.157(5) 0.2328(8) 0.030 Uiso d . 1 . .
    H H13 1.065(5) 0.367(5) 0.1885(8) 0.030 Uiso d . 1 . .
    H H14 1.251(5) 0.302(5) 0.2243(8) 0.030 Uiso d . 1 . .
    H H15 1.032(5) -0.013(5) 0.1384(8) 0.030 Uiso d . 1 . .
    H H16 1.216(5) -0.082(5) 0.1722(8) 0.030 Uiso d . 1 . .
    H H17 1.415(5) 0.426(5) 0.1260(8) 0.030 Uiso d . 1 . .
    H H18 1.606(5) 0.369(5) 0.1619(8) 0.030 Uiso d . 1 . .
    H H19 1.399(5) 0.041(5) 0.0767(8) 0.030 Uiso d . 1 . .
    H H20 1.580(5) -0.007(5) 0.1123(8) 0.030 Uiso d . 1 . .
    H H21 1.773(5) 0.488(5) 0.0641(8) 0.030 Uiso d . 1 . .
    H H22 1.955(5) 0.437(5) 0.1011(8) 0.030 Uiso d . 1 . .
    H H23 1.771(6) 0.110(5) 0.0152(9) 0.037 Uiso d . 1 . .
    H H24 1.940(6) 0.050(5) 0.0518(8) 0.037 Uiso d . 1 . .
    H H25 2.097(6) 0.344(5) 0.0273(8) 0.037 Uiso d . 1 . .
loop_
    _atom_site_aniso_label
    _atom_site_aniso_U_11
    _atom_site_aniso_U_22
    _atom_site_aniso_U_33
    _atom_site_aniso_U_12
    _atom_site_aniso_U_13
    _atom_site_aniso_U_23
    Ca1 0.0033(2) 0.0043(2) 0.0060(2) 0.00128(17) 0.00087(15) 0.00124(15)
    S1 0.0037(2) 0.0044(2) 0.00495(19) 0.00141(16) 0.00119(13) 0.00066(13)
    O1 0.0050(6) 0.0096(6) 0.0069(5) -0.0003(4) 0.0035(4) -0.0005(4)
    O2 0.0053(6) 0.0081(5) 0.0079(5) 0.0005(4) 0.0019(4) 0.0005(4)
    O3 0.0090(6) 0.0064(5) 0.0099(5) 0.0034(4) 0.0004(4) -0.0006(4)
    O4 0.0099(6) 0.0116(5) 0.0120(5) 0.0061(5) -0.0008(4) 0.0036(4)
    C1 0.0061(8) 0.0096(8) 0.0106(7) 0.0008(6) 0.0044(6) 0.0015(6)
    C2 0.0083(8) 0.0110(8) 0.0091(7) 0.0039(6) 0.0033(6) 0.0005(6)
    C3 0.0091(9) 0.0122(8) 0.0099(7) 0.0045(6) 0.0036(6) 0.0023(6)
    C4 0.0096(8) 0.0130(8) 0.0107(7) 0.0057(6) 0.0037(6) 0.0015(6)
    C5 0.0094(9) 0.0127(8) 0.0103(7) 0.0051(7) 0.0043(6) 0.0026(6)
    C6 0.0096(9) 0.0149(8) 0.0106(7) 0.0066(7) 0.0033(6) 0.0019(6)
    C7 0.0094(8) 0.0145(8) 0.0116(7) 0.0050(7) 0.0050(6) 0.0016(6)
    C8 0.0110(9) 0.0150(8) 0.0110(7) 0.0066(7) 0.0038(6) 0.0019(6)
    C9 0.0117(9) 0.0168(9) 0.0128(7) 0.0075(7) 0.0064(6) 0.0024(6)
    C10 0.0130(9) 0.0187(9) 0.0119(7) 0.0087(7) 0.0042(6) 0.0009(6)
    C11 0.0215(10) 0.0244(10) 0.0181(8) 0.0131(8) 0.0113(7) 0.0060(7)
    C12 0.0256(11) 0.0392(12) 0.0179(9) 0.0216(9) 0.0116(7) 0.0067(8)
_geom_special_details
;
All esds (except the esd in the dihedral angle between two l.s. planes) are
estimated using the full covariance matrix. The cell esds are taken into
account individually in the estimation of esds in distances, angles and
torsion angles; correlations between esds in cell parameters are only used
when they are defined by crystal symmetry. An approximate (isotropic)
treatment of cell esds is used for estimating esds involving l.s. planes.
;
loop_
    _geom_bond_atom_site_label_1
    _geom_bond_atom_site_label_2
    _geom_bond_site_symmetry_2
    _geom_bond_distance
    _geom_bond_publ_flag
    Ca1 O4 1_455 2.2955(11) ?
    Ca1 O4 2_446 2.2956(11) ?
    Ca1 O3 1_445 2.3177(10) ?
    Ca1 O3 2_456 2.3178(11) ?
    Ca1 O2 . 2.3544(10) ?
    Ca1 O2 2_346 2.3544(10) ?
    Ca1 S1 2_346 3.4589(4) ?
    Ca1 S1 . 3.4589(4) ?
    S1 O4 . 1.4474(11) ?
    S1 O2 . 1.4476(11) ?
    S1 O3 . 1.4558(11) ?
    S1 O1 . 1.5732(10) ?
    O1 C1 . 1.4703(18) ?
    O3 Ca1 1_665 2.3177(10) ?
    O4 Ca1 1_655 2.2956(11) ?
    C1 C2 . 1.512(2) ?
    C1 H1 . 0.94(2) ?
    C1 H2 . 0.96(2) ?
    C2 C3 . 1.522(2) ?
    C2 H3 . 1.01(2) ?
    C2 H4 . 0.99(2) ?
    C3 C4 . 1.529(2) ?
    C3 H5 . 0.95(2) ?
    C3 H6 . 0.96(2) ?
    C4 C5 . 1.525(2) ?
    C4 H7 . 1.03(2) ?
    C4 H8 . 0.99(2) ?
    C5 C6 . 1.529(2) ?
    C5 H9 . 1.01(2) ?
    C5 H10 . 0.98(2) ?
    C6 C7 . 1.524(2) ?
    C6 H11 . 0.99(2) ?
    C6 H12 . 0.99(2) ?
    C7 C8 . 1.528(2) ?
    C7 H13 . 1.03(2) ?
    C7 H14 . 1.00(2) ?
    C8 C9 . 1.525(2) ?
    C8 H15 . 0.96(2) ?
    C8 H16 . 0.98(2) ?
    C9 C10 . 1.530(2) ?
    C9 H17 . 1.00(2) ?
    C9 H18 . 0.99(2) ?
    C10 C11 . 1.522(2) ?
    C10 H19 . 0.96(2) ?
    C10 H20 . 0.97(2) ?
    C11 C12 . 1.528(2) ?
    C11 H21 . 0.98(2) ?
    C11 H22 . 0.96(2) ?
    C12 H23 . 0.97(3) ?
    C12 H24 . 1.00(3) ?
    C12 H25 . 1.00(3) ?
loop_
    _geom_angle_atom_site_label_1
    _geom_angle_atom_site_label_2
    _geom_angle_atom_site_label_3
    _geom_angle_site_symmetry_1
    _geom_angle_site_symmetry_3
    _geom_angle
    _geom_angle_publ_flag
    O4 Ca1 O4 1_455 2_446 179.9970(10)
                                     ?
    O4 Ca1 O3 1_455 1_445 86.81(4) ?
    O4 Ca1 O3 2_446 1_445 93.19(4) ?
    O4 Ca1 O3 1_455 2_456 93.19(4) ?
    O4 Ca1 O3 2_446 2_456 86.81(4) ?
    O3 Ca1 O3 1_445 2_456 179.9970(10)
                                     ?
    O4 Ca1 O2 1_455 . 92.58(4) ?
    O4 Ca1 O2 2_446 . 87.43(4) ?
    O3 Ca1 O2 1_445 . 87.11(4) ?
    O3 Ca1 O2 2_456 . 92.90(4) ?
    O4 Ca1 O2 1_455 2_346 87.43(4) ?
    O4 Ca1 O2 2_446 2_346 92.57(4) ?
    O3 Ca1 O2 1_445 2_346 92.89(4) ?
    O3 Ca1 O2 2_456 2_346 87.10(4) ?
    O2 Ca1 O2 . 2_346 179.998(2) ?
    O4 Ca1 S1 1_455 2_346 80.30(3) ?
    O4 Ca1 S1 2_446 2_346 99.70(3) ?
    O3 Ca1 S1 1_445 2_346 75.13(3) ?
    O3 Ca1 S1 2_456 2_346 104.86(3) ?
    O2 Ca1 S1 . 2_346 161.13(3) ?
    O2 Ca1 S1 2_346 2_346 18.87(3) ?
    O4 Ca1 S1 1_455 . 99.70(3) ?
    O4 Ca1 S1 2_446 . 80.30(3) ?
    O3 Ca1 S1 1_445 . 104.86(3) ?
    O3 Ca1 S1 2_456 . 75.14(3) ?
    O2 Ca1 S1 . . 18.87(3) ?
    O2 Ca1 S1 2_346 . 161.13(3) ?
    S1 Ca1 S1 2_346 . 180.0 ?
    O4 S1 O2 . . 113.59(6) ?
    O4 S1 O3 . . 111.92(6) ?
    O2 S1 O3 . . 112.94(6) ?
    O4 S1 O1 . . 107.44(6) ?
    O2 S1 O1 . . 103.17(6) ?
    O3 S1 O1 . . 107.04(6) ?
    O4 S1 Ca1 . . 94.37(5) ?
    O2 S1 Ca1 . . 31.74(4) ?
    O3 S1 Ca1 . . 100.49(5) ?
    O1 S1 Ca1 . . 134.58(4) ?
    C1 O1 S1 . . 115.39(9) ?
    S1 O2 Ca1 . . 129.39(6) ?
    S1 O3 Ca1 . 1_665 138.18(7) ?
    S1 O4 Ca1 . 1_655 160.70(7) ?
    O1 C1 C2 . . 107.53(12) ?
    O1 C1 H1 . . 103.4(15) ?
    C2 C1 H1 . . 112.3(14) ?
    O1 C1 H2 . . 111.0(14) ?
    C2 C1 H2 . . 111.6(15) ?
    H1 C1 H2 . . 111(2) ?
    C1 C2 C3 . . 111.44(13) ?
    C1 C2 H3 . . 107.7(14) ?
    C3 C2 H3 . . 111.5(13) ?
    C1 C2 H4 . . 109.4(13) ?
    C3 C2 H4 . . 111.2(14) ?
    H3 C2 H4 . . 105.3(19) ?
    C2 C3 C4 . . 112.23(13) ?
    C2 C3 H5 . . 107.4(15) ?
    C4 C3 H5 . . 110.6(14) ?
    C2 C3 H6 . . 109.6(14) ?
    C4 C3 H6 . . 111.4(15) ?
    H5 C3 H6 . . 105.4(19) ?
    C5 C4 C3 . . 114.00(13) ?
    C5 C4 H7 . . 110.0(13) ?
    C3 C4 H7 . . 108.4(14) ?
    C5 C4 H8 . . 109.4(14) ?
    C3 C4 H8 . . 109.1(13) ?
    H7 C4 H8 . . 105.6(19) ?
    C4 C5 C6 . . 113.36(13) ?
    C4 C5 H9 . . 107.5(14) ?
    C6 C5 H9 . . 110.2(13) ?
    C4 C5 H10 . . 109.0(14) ?
    C6 C5 H10 . . 111.1(15) ?
    H9 C5 H10 . . 105.3(19) ?
    C7 C6 C5 . . 113.72(13) ?
    C7 C6 H11 . . 108.4(13) ?
    C5 C6 H11 . . 107.9(14) ?
    C7 C6 H12 . . 108.5(14) ?
    C5 C6 H12 . . 110.0(13) ?
    H11 C6 H12 . . 108.1(19) ?
    C6 C7 C8 . . 113.32(13) ?
    C6 C7 H13 . . 108.1(14) ?
    C8 C7 H13 . . 109.9(13) ?
    C6 C7 H14 . . 109.6(13) ?
    C8 C7 H14 . . 110.4(14) ?
    H13 C7 H14 . . 105.1(18) ?
    C9 C8 C7 . . 113.44(13) ?
    C9 C8 H15 . . 108.9(14) ?
    C7 C8 H15 . . 107.6(15) ?
    C9 C8 H16 . . 108.1(15) ?
    C7 C8 H16 . . 110.0(13) ?
    H15 C8 H16 . . 108.7(19) ?
    C8 C9 C10 . . 113.78(14) ?
    C8 C9 H17 . . 107.8(14) ?
    C10 C9 H17 . . 110.3(13) ?
    C8 C9 H18 . . 108.8(13) ?
    C10 C9 H18 . . 108.4(14) ?
    H17 C9 H18 . . 107.7(18) ?
    C11 C10 C9 . . 113.27(14) ?
    C11 C10 H19 . . 108.9(14) ?
    C9 C10 H19 . . 110.8(15) ?
    C11 C10 H20 . . 109.1(15) ?
    C9 C10 H20 . . 108.9(14) ?
    H19 C10 H20 . . 105.6(19) ?
    C10 C11 C12 . . 113.14(16) ?
    C10 C11 H21 . . 107.9(15) ?
    C12 C11 H21 . . 110.1(13) ?
    C10 C11 H22 . . 106.5(14) ?
    C12 C11 H22 . . 109.9(15) ?
    H21 C11 H22 . . 109.1(19) ?
    C11 C12 H23 . . 112.2(16) ?
    C11 C12 H24 . . 111.7(14) ?
    H23 C12 H24 . . 103(2) ?
    C11 C12 H25 . . 112.3(14) ?
    H23 C12 H25 . . 111(2) ?
    H24 C12 H25 . . 107(2) ?
loop_
    _geom_torsion_atom_site_label_1
    _geom_torsion_atom_site_label_2
    _geom_torsion_atom_site_label_3
    _geom_torsion_atom_site_label_4
    _geom_torsion_site_symmetry_1
    _geom_torsion_site_symmetry_2
    _geom_torsion_site_symmetry_3
    _geom_torsion_site_symmetry_4
    _geom_torsion
    _geom_torsion_publ_flag
    O4 Ca1 S1 O4 1_455 . . . 161.30(7) ?
    O4 Ca1 S1 O4 2_446 . . . -18.69(7) ?
    O3 Ca1 S1 O4 1_445 . . . -109.44(5) ?
    O3 Ca1 S1 O4 2_456 . . . 70.56(5) ?
    O2 Ca1 S1 O4 . . . . -129.73(10) ?
    O2 Ca1 S1 O4 2_346 . . . 50.26(10) ?
    S1 Ca1 S1 O4 2_346 . . . -136(16) ?
    O4 Ca1 S1 O2 1_455 . . . -68.96(9) ?
    O4 Ca1 S1 O2 2_446 . . . 111.04(9) ?
    O3 Ca1 S1 O2 1_445 . . . 20.30(9) ?
    O3 Ca1 S1 O2 2_456 . . . -159.71(9) ?
    O2 Ca1 S1 O2 2_346 . . . 179.998(2) ?
    S1 Ca1 S1 O2 2_346 . . . -6(16) ?
    O4 Ca1 S1 O3 1_455 . . . 48.05(5) ?
    O4 Ca1 S1 O3 2_446 . . . -131.95(5) ?
    O3 Ca1 S1 O3 1_445 . . . 137.31(7) ?
    O3 Ca1 S1 O3 2_456 . . . -42.70(7) ?
    O2 Ca1 S1 O3 . . . . 117.01(9) ?
    O2 Ca1 S1 O3 2_346 . . . -62.99(9) ?
    S1 Ca1 S1 O3 2_346 . . . 111(16) ?
    O4 Ca1 S1 O1 1_455 . . . -78.87(7) ?
    O4 Ca1 S1 O1 2_446 . . . 101.13(7) ?
    O3 Ca1 S1 O1 1_445 . . . 10.38(7) ?
    O3 Ca1 S1 O1 2_456 . . . -169.62(7) ?
    O2 Ca1 S1 O1 . . . . -9.91(10) ?
    O2 Ca1 S1 O1 2_346 . . . 170.08(10) ?
    S1 Ca1 S1 O1 2_346 . . . -16(16) ?
    O4 S1 O1 C1 . . . . -68.41(11) ?
    O2 S1 O1 C1 . . . . 171.31(11) ?
    O3 S1 O1 C1 . . . . 51.95(12) ?
    Ca1 S1 O1 C1 . . . . 176.64(8) ?
    O4 S1 O2 Ca1 . . . . 56.79(10) ?
    O3 S1 O2 Ca1 . . . . -72.04(9) ?
    O1 S1 O2 Ca1 . . . . 172.76(7) ?
    O4 Ca1 O2 S1 1_455 . . . 112.94(8) ?
    O4 Ca1 O2 S1 2_446 . . . -67.06(8) ?
    O3 Ca1 O2 S1 1_445 . . . -160.39(9) ?
    O3 Ca1 O2 S1 2_456 . . . 19.61(9) ?
    O2 Ca1 O2 S1 2_346 . . . -17(11) ?
    S1 Ca1 O2 S1 2_346 . . . 180.0 ?
    O4 S1 O3 Ca1 . . . 1_665 1.53(12) ?
    O2 S1 O3 Ca1 . . . 1_665 131.22(9) ?
    O1 S1 O3 Ca1 . . . 1_665 -115.93(9) ?
    Ca1 S1 O3 Ca1 . . . 1_665 100.63(9) ?
    O2 S1 O4 Ca1 . . . 1_655 80.8(2) ?
    O3 S1 O4 Ca1 . . . 1_655 -149.8(2) ?
    O1 S1 O4 Ca1 . . . 1_655 -32.6(2) ?
    Ca1 S1 O4 Ca1 . . . 1_655 107.0(2) ?
    S1 O1 C1 C2 . . . . 156.54(11) ?
    O1 C1 C2 C3 . . . . 170.34(13) ?
    C1 C2 C3 C4 . . . . 178.97(14) ?
    C2 C3 C4 C5 . . . . 176.61(13) ?
    C3 C4 C5 C6 . . . . -179.75(13) ?
    C4 C5 C6 C7 . . . . 179.24(13) ?
    C5 C6 C7 C8 . . . . 179.09(13) ?
    C6 C7 C8 C9 . . . . 178.78(14) ?
    C7 C8 C9 C10 . . . . 178.20(14) ?
    C8 C9 C10 C11 . . . . 179.60(15) ?
    C9 C10 C11 C12 . . . . 178.15(15) ?
data_global
_journal_date_recd_electronic     2010-05-20
_journal_date_accepted     2010-05-31
_journal_name_full     'Acta Crystallographica, Section E'
_journal_year     2010
_journal_volume     66
_journal_issue      7
_journal_page_first     m749
_journal_page_last     m749
_journal_paper_category     QM
_journal_coeditor_code     LH5055
_publ_contact_author_name     'Genta Sakane'
_publ_contact_author_address
;
Department of Chemistry
Okayama University of Science
Ridai-cho
Okayama 700-0005
Japan
;
_publ_contact_author_email     gsakane@chem.ous.ac.jp
_publ_contact_author_fax     '+81-86-256-9428'
_publ_contact_author_phone     '+81-86-256-9429'
_publ_section_title
;
Poly[bis(\m~3~-dodecyl sulfato)calcium]
;
loop_
    _publ_author_name
    _publ_author_address
    'Sakane, Genta'
;
Department of Chemistry
Okayama University of Science
Ridai-cho
Okayama 700-0005
Japan
;
    'Tomohara, Masahiro'
;
Department of Chemistry
Okayama University of Science
Ridai-cho
Okayama 700-0005
Japan
;
    'Katayama, Yasuhiro'
;
Department of Chemistry
Okayama University of Science
Ridai-cho
Okayama 700-0005
Japan
;
    'Hayashi, Koya'
;
Department of Chemistry
Okayama University of Science
Ridai-cho
Okayama 700-0005
Japan
;
