# Supplementary material for: Poly[bis­(μ3-dodecyl sulfato)­calcium]
Source: Acta Crystallogr Sect E Struct Rep Online. 2010 Jun 5;66(Pt 7):m749. doi: 10.1107/S1600536810020659 (PMC3006794; doi:10.1107/S1600536810020659)
Supplement: Supplementary file 2 [file e-66-0m749-Isup2.hkl]

# 
# h,k,l, Fc-squared, Fo-squared, sigma(Fo-squared) and status flag 
# 
data_I
_shelx_title ' CaDS2' 
_shelx_refln_list_code          4 
_shelx_F_calc_maximum      154.83 
_exptl_crystal_F_000       310.00 
_reflns_d_resolution_high  0.8251 
 
loop_ 
 _symmetry_equiv_pos_as_xyz 
 'x, y, z' 
 '-x, -y, -z' 
 
_cell_length_a     5.3888 
_cell_length_b     5.3834 
_cell_length_c    29.1922 
_cell_angle_alpha  93.432 
_cell_angle_beta   90.099 
_cell_angle_gamma 118.393 
 
_shelx_F_squared_multiplier     1.000 
 
loop_ 
 _refln_index_h 
 _refln_index_k 
 _refln_index_l 
 _refln_F_squared_calc 
 _refln_F_squared_meas 
 _refln_F_squared_sigma 
 _refln_observed_status 
   1   0   0        0.80        0.92      0.14 o 
   2   0   0       31.94       42.37      0.49 o 
   3   0   0      614.52      639.23     13.46 o 
   4   0   0        2.39        2.43      0.56 o 
   5   0   0      107.20      110.09      1.09 o 
  -1   1   0       68.13       65.37      0.40 o 
   0   1   0     4836.62     4983.99    451.30 o 
   1   1   0      954.28      841.65     38.31 o 
   2   1   0       40.50       38.57      3.01 o 
   3   1   0      160.12      143.37      7.79 o 
   4   1   0       21.20       28.07      1.01 o 
   5   1   0       10.81       17.47      0.83 o 
  -2   2   0       95.67       95.15      0.35 o 
  -1   2   0     1508.87     1447.28    162.59 o 
   0   2   0      254.15      271.43     11.71 o 
   1   2   0       89.26       81.42      1.09 o 
   2   2   0      972.05     1001.64     12.85 o 
  -3   3   0      353.81      346.68      1.05 o 
  -2   3   0        0.58        1.36      0.28 o 
  -1   3   0      721.84      759.35      1.06 o 
   0   3   0      733.34      728.53      1.41 o 
   1   3   0      476.68      469.04      1.32 o 
   2   3   0      279.86      283.38      1.22 o 
   3   3   0      360.60      350.29     29.45 o 
  -4   4   0      104.16      106.97      4.89 o 
  -3   4   0       40.84       46.17      0.53 o 
  -2   4   0     1102.24     1041.14     19.71 o 
  -1   4   0      128.42      101.03      0.81 o 
   0   4   0        7.11        9.02      0.99 o 
   1   4   0      677.72      656.69      1.82 o 
   2   4   0        3.14        4.08      0.94 o 
  -5   5   0       14.90       14.41      0.87 o 
  -4   5   0      469.84      454.19      1.17 o 
  -3   5   0       39.63       43.32      7.73 o 
  -2   5   0        0.14        0.92      0.70 o 
  -1   5   0      104.82       99.33      1.00 o 
   0   5   0       13.26       15.70      0.92 o 
   1   5   0      274.11      259.49      1.78 o 
  -5   6   0      120.68      122.52      0.80 o 
  -4   6   0        2.15        4.56      0.70 o 
  -3   6   0      345.16      377.09      1.59 o 
  -2   6   0        9.59        7.69      0.97 o 
  -1   6   0      265.04      262.11      1.85 o 
   1  -6   1       39.42       37.36      1.22 o 
   3  -6   1      484.10      475.22      1.79 o 
   4  -6   1      319.25      281.90     24.95 o 
   5  -6   1      110.67      114.65      1.39 o 
  -1  -5   1      133.02      124.85      4.55 o 
   1  -5   1      400.29      382.09      1.47 o 
   3  -5   1      290.73      323.48      1.15 o 
   5  -5   1       41.60       41.71      0.73 o 
  -2  -4   1       15.24       13.85      0.95 o 
  -1  -4   1      865.93      868.61      2.07 o 
   0  -4   1       10.94       10.46      0.83 o 
   2  -4   1      868.66      862.97      1.51 o 
   3  -4   1      295.46      342.48      0.96 o 
   4  -4   1      543.29      515.84     14.49 o 
  -3  -3   1      442.72      460.25      1.64 o 
  -2  -3   1      397.93      393.52      1.37 o 
  -1  -3   1      157.28      165.53      0.92 o 
   0  -3   1     1035.53      961.93     46.70 o 
   1  -3   1      148.71      175.45      0.75 o 
   2  -3   1       24.88       22.25      1.90 o 
   3  -3   1      152.75      140.57      4.46 o 
  -4  -2   1       52.80       47.05      0.77 o 
  -3  -2   1       34.69       32.13      2.82 o 
  -2  -2   1     4031.57     4059.47      3.11 o 
  -1  -2   1       36.29       37.29      1.31 o 
   0  -2   1       40.84       45.62      0.54 o 
   1  -2   1     2015.50     2015.14      1.55 o 
   2  -2   1       89.01      100.06      0.62 o 
  -5  -1   1        0.20        4.76      3.23 o 
  -4  -1   1       28.58       33.74      1.61 o 
  -3  -1   1        2.79        1.62      0.35 o 
  -1  -1   1     1458.43     1479.88      1.31 o 
   0  -1   1       50.09       53.17      0.90 o 
   1  -1   1        0.83        0.49      0.17 o 
  -5   0   1       68.02       62.44      2.18 o 
  -4   0   1        7.75        8.34      0.26 o 
  -3   0   1      971.63     1046.32     87.79 o 
  -2   0   1      405.14      452.78      4.91 o 
  -1   0   1       30.40       28.91      2.57 o 
   1   0   1      489.96      408.70     21.91 o 
   2   0   1       42.80       58.51      5.06 o 
   3   0   1     4473.67     4624.06     15.54 o 
   4   0   1       10.16        9.23      0.26 o 
   5   0   1      146.66      158.27      5.50 o 
   0   1   1      309.48      307.31      0.95 o 
   1   1   1     1657.55     1742.90      2.44 o 
   2   1   1       21.91       26.01      0.43 o 
   3   1   1       25.02       21.99      0.42 o 
   4   1   1       10.14       12.49      0.52 o 
   5   1   1        0.09        1.27      0.51 o 
  -2   2   1      204.83      182.81      0.65 o 
  -1   2   1      706.88      606.67      0.92 o 
   0   2   1       20.48       18.03      0.35 o 
   1   2   1      503.86      469.40     24.27 o 
   2   2   1      818.80      798.51      3.43 o 
   3   2   1       61.64       58.99      6.27 o 
   4   2   1      195.87      215.08     19.43 o 
  -3   3   1        0.27        0.75      0.24 o 
  -2   3   1       53.95       56.61      0.53 o 
  -1   3   1     1244.70     1197.50      6.32 o 
   0   3   1      456.84      438.38      1.15 o 
   1   3   1      597.54      592.39      2.16 o 
   2   3   1     1032.66      937.48     21.58 o 
   3   3   1      226.20      211.06      1.29 o 
  -4   4   1      101.88       76.70     22.02 o 
  -3   4   1       90.56       78.05      3.87 o 
  -2   4   1      680.82      686.71     11.63 o 
  -1   4   1        1.71        3.67      0.61 o 
   0   4   1      155.09      154.49      0.73 o 
   1   4   1      378.38      601.41    347.89 o 
   2   4   1      204.99      196.13      1.34 o 
  -5   5   1       24.18       24.72      1.74 o 
  -4   5   1      505.33      552.01     85.53 o 
  -3   5   1       20.75       22.87      1.48 o 
  -2   5   1       13.34       17.50      0.79 o 
   0   5   1       26.13       26.25      0.94 o 
  -5   6   1       61.89       58.28      0.69 o 
  -4   6   1      284.03      275.23     13.36 o 
  -3   6   1      379.31      337.54      1.55 o 
  -2   6   1       12.73       10.90      0.96 o 
  -1   6   1      495.57      599.14      2.25 o 
   1  -6   2        7.10        9.91      2.22 o 
   2  -6   2       73.90       67.76      2.22 o 
   4  -6   2       83.37       87.66      0.97 o 
   5  -6   2      163.80      161.42      0.88 o 
  -1  -5   2       39.41       38.42      1.13 o 
   1  -5   2      243.80      247.76      1.30 o 
   2  -5   2       36.73       34.47      0.76 o 
   3  -5   2      416.38      432.21      4.02 o 
   4  -5   2       46.63       45.98      0.61 o 
   5  -5   2        4.87        4.93      0.35 o 
  -2  -4   2        9.39        9.36      0.94 o 
  -1  -4   2     1054.67     1059.83      2.27 o 
   0  -4   2       67.82       61.87      0.83 o 
   1  -4   2       26.11       38.33      2.84 o 
   2  -4   2      796.09      863.34     42.84 o 
   3  -4   2      248.17      226.08     11.70 o 
   4  -4   2     1091.58     1113.56      1.32 o 
  -3  -3   2      477.50      491.97      1.65 o 
  -2  -3   2        0.57        1.65      0.79 o 
   0  -3   2      958.46     1008.81      1.65 o 
   1  -3   2      149.06      206.87      4.05 o 
   2  -3   2      257.99      251.73     35.36 o 
  -4  -2   2       36.49       33.67      0.77 o 
  -3  -2   2        0.51       12.41      0.66 o 
  -2  -2   2     2614.24     2289.86      2.34 o 
  -1  -2   2       27.21       26.77      1.07 o 
   0  -2   2       56.51       72.53      0.40 o 
   1  -2   2     3166.38     3391.06    150.55 o 
   2  -2   2       58.21       76.83      1.05 o 
  -5  -1   2      145.77      142.90     21.96 o 
  -4  -1   2       60.89       64.66      0.60 o 
  -3  -1   2       27.85       25.32      0.47 o 
  -2  -1   2        0.81        1.42      0.39 o 
  -1  -1   2      386.09      328.86     19.52 o 
   0  -1   2     1476.17     1473.90     19.18 o 
   1  -1   2     1788.98     1882.31     35.25 o 
   2  -1   2      302.43      282.69      0.34 o 
  -5   0   2      126.05      102.92      2.97 o 
  -4   0   2       10.51       10.65      0.58 o 
  -3   0   2      572.38      506.69     18.57 o 
  -1   0   2      427.79      436.78      0.53 o 
   0   0   2     1232.86     1292.98      9.31 o 
   1   0   2      131.50       99.59      0.26 o 
   2   0   2      164.47      144.65      0.41 o 
   3   0   2     1564.46     1698.87    203.47 o 
   4   0   2        4.29        2.94      0.58 o 
   5   0   2      207.93      212.74      2.06 o 
  -1   1   2      193.84      184.28     13.78 o 
   0   1   2    15154.77    14475.22      4.19 o 
   1   1   2      959.55      979.43      8.06 o 
   2   1   2       78.65       90.64      0.94 o 
   3   1   2       70.09       68.38      1.62 o 
   4   1   2        3.83        7.90      0.99 o 
   5   1   2        2.74        2.02      0.37 o 
  -1   2   2      148.91      132.88      0.97 o 
   0   2   2      387.33      365.26      0.87 o 
   1   2   2      716.34      685.34     20.67 o 
   2   2   2       54.44       59.42      2.71 o 
   3   2   2      149.62      143.58      4.29 o 
   4   2   2      308.99      334.56     21.92 o 
  -3   3   2       59.86       64.26      6.54 o 
  -2   3   2       29.65       34.03      4.75 o 
  -1   3   2     1866.71     2235.04      2.22 o 
   0   3   2      129.62      113.36      6.39 o 
   1   3   2      595.86      581.51     22.90 o 
   2   3   2     1166.09     1195.95     75.30 o 
   3   3   2      127.01      120.82      6.95 o 
  -4   4   2        0.57        0.84      0.32 o 
  -3   4   2      435.97      451.88     43.60 o 
  -2   4   2      655.88      615.94      1.33 o 
  -1   4   2       11.97        8.59      0.65 o 
   0   4   2      219.14      220.96      4.08 o 
   1   4   2      110.45      112.02      1.07 o 
   2   4   2       30.66       27.41      0.96 o 
  -5   5   2        0.36        0.75      0.30 o 
  -4   5   2      781.14      764.69     73.45 o 
  -3   5   2        4.50        5.41      0.44 o 
  -2   5   2       49.76       53.32      0.84 o 
  -1   5   2      331.06      325.72      1.02 o 
  -5   6   2       33.17       32.79      0.62 o 
  -4   6   2        3.14        3.41      0.71 o 
  -3   6   2      155.30      136.76      1.13 o 
  -2   6   2        0.60        0.34      0.94 o 
   1  -6   3      106.84      115.42     12.48 o 
   4  -6   3       10.40       10.03      0.79 o 
   5  -6   3      107.78      105.77      1.72 o 
  -1  -5   3        0.03        0.89      0.75 o 
   1  -5   3       40.36       44.89      0.90 o 
   2  -5   3       11.22       13.26      0.72 o 
   3  -5   3      914.00      902.24    105.91 o 
   4  -5   3      423.15      407.07      8.90 o 
   5  -5   3       17.93       17.19      0.67 o 
  -2  -4   3       30.00       31.82      0.99 o 
  -1  -4   3      717.81      711.60      1.89 o 
   0  -4   3       91.12       92.34      0.89 o 
   1  -4   3      435.88      419.45      8.49 o 
   2  -4   3      326.94      391.61      1.77 o 
   3  -4   3      221.19      213.92     10.74 o 
   4  -4   3        2.03        1.54      0.34 o 
  -3  -3   3      447.82      455.05      1.57 o 
  -1  -3   3       82.47       77.85      2.45 o 
   0  -3   3      711.41      717.98      6.44 o 
   1  -3   3      209.51      241.59      0.88 o 
   2  -3   3      708.32      699.09     13.92 o 
   3  -3   3       59.18       57.18      0.55 o 
   4  -3   3        0.02       -0.03      0.20 o 
  -4  -2   3        1.59        4.08      0.48 o 
  -3  -2   3        4.11        2.69      0.61 o 
  -2  -2   3        2.57        5.45      0.96 o 
  -1  -2   3        5.06        5.21      0.37 o 
   0  -2   3        5.13        1.56      0.33 o 
   1  -2   3     5458.44     5419.83      3.49 o 
   2  -2   3      163.80      192.47     16.64 o 
  -5  -1   3       27.65       28.28      1.15 o 
  -4  -1   3       65.43       70.15      2.50 o 
  -3  -1   3        0.03        0.30      0.40 o 
  -2  -1   3     6462.24     7564.62     10.36 o 
  -1  -1   3      857.90      807.25     37.52 o 
   0  -1   3        0.39        1.72      0.25 o 
   1  -1   3       44.88       35.23      0.47 o 
   2  -1   3       17.22       14.05      0.41 o 
   3  -1   3       59.94       62.15      0.24 o 
  -5   0   3      194.08      159.66      0.55 o 
  -4   0   3       19.07       19.68      0.32 o 
  -3   0   3      314.53      290.06      3.05 o 
  -2   0   3      726.53      824.82     88.47 o 
  -1   0   3     1030.80     1094.94      7.52 o 
   0   0   3     1866.65     1887.93      2.71 o 
   1   0   3     1421.26     1372.48     58.96 o 
   2   0   3      130.43      107.66      2.66 o 
   3   0   3       25.03       17.97      0.92 o 
   4   0   3       39.90       36.28      1.90 o 
   5   0   3      252.13      279.15      8.45 o 
  -2   1   3      399.61      377.45      5.34 o 
  -1   1   3      676.63      683.73      0.62 o 
   0   1   3     2541.13     2513.93      1.83 o 
   1   1   3      990.05      977.27     96.64 o 
   2   1   3       54.39       61.24      1.60 o 
   3   1   3     3002.00     2905.45      3.38 o 
   4   1   3        2.52        3.62      0.50 o 
   5   1   3       72.44       70.54      2.11 o 
  -2   2   3      416.94      382.23      0.90 o 
  -1   2   3        5.14        2.20      0.36 o 
   0   2   3        0.29        0.41      0.67 o 
   1   2   3     1138.97     1134.14      6.57 o 
   2   2   3        2.70        4.59      0.75 o 
   3   2   3       22.35       22.94      0.71 o 
   4   2   3      258.48      277.96      1.25 o 
  -4   3   3      135.48      124.38      3.97 o 
  -3   3   3     1663.32     1530.26      1.37 o 
  -2   3   3       36.58       34.08      0.41 o 
  -1   3   3     1971.73     2302.26     70.80 o 
   0   3   3       32.06       26.09      1.62 o 
   1   3   3      308.58      272.17      1.00 o 
   2   3   3     1399.71     1379.07      2.32 o 
   3   3   3        5.87        6.53      1.14 o 
  -4   4   3        1.72        1.97      0.23 o 
  -3   4   3      434.49      426.14      1.59 o 
  -2   4   3      206.34      197.01      1.43 o 
  -1   4   3        0.99        1.47      0.55 o 
   0   4   3      767.09      767.37      1.77 o 
   1   4   3       10.53        9.31      0.59 o 
  -5   5   3        0.53        0.95      0.24 o 
  -4   5   3      828.21      969.79    137.28 o 
  -3   5   3        5.32        7.93      1.34 o 
  -2   5   3       64.17       67.66      0.85 o 
  -1   5   3      170.26      178.84      9.98 o 
   0   5   3        1.99        3.39      0.65 o 
   1   5   3      449.52      658.75    296.36 o 
  -4   6   3        1.88        4.10      0.70 o 
  -3   6   3      186.91      167.24      1.22 o 
  -2   6   3        2.98        3.02      0.61 o 
  -1   6   3       42.18       93.80     61.58 o 
   2  -6   4        3.24        4.23      0.66 o 
   4  -6   4       23.87       23.00      0.74 o 
   1  -5   4       16.06       17.93      0.82 o 
   2  -5   4       24.35       22.95      1.70 o 
   3  -5   4      923.58      876.16      2.61 o 
   4  -5   4        8.65        7.85      0.55 o 
  -2  -4   4       32.67       30.99      0.98 o 
  -1  -4   4      668.20      656.80      1.86 o 
   0  -4   4       38.63       38.20      0.78 o 
   1  -4   4      567.88      596.02     24.42 o 
   2  -4   4       73.82       81.36      0.51 o 
   3  -4   4       72.36       74.28      7.88 o 
   4  -4   4      633.84      667.83      1.08 o 
  -3  -3   4      363.44      351.46      1.43 o 
  -2  -3   4      162.21      163.92      8.25 o 
  -1  -3   4      583.03      592.31      2.60 o 
   0  -3   4      528.39      594.52      9.23 o 
   1  -3   4        9.23       16.74      0.56 o 
   2  -3   4     1135.25     1038.72     15.95 o 
   3  -3   4       14.48       11.76      0.56 o 
   4  -3   4        2.88        1.83      0.26 o 
  -4  -2   4        0.02       26.09     15.59 o 
  -3  -2   4       13.42       15.24      0.62 o 
  -2  -2   4      797.98      777.32     20.63 o 
  -1  -2   4       75.38       77.21      1.01 o 
   0  -2   4        7.34        3.08      0.42 o 
   1  -2   4     1156.88     1257.71      0.91 o 
   2  -2   4      238.67      285.47      7.52 o 
   3  -2   4      438.88      417.65     15.17 o 
  -5  -1   4        5.54        5.86      0.52 o 
  -4  -1   4      104.24      115.48      0.70 o 
  -3  -1   4        8.79        7.27      0.57 o 
  -2  -1   4     4368.37     4921.34     72.65 o 
  -1  -1   4       53.59       43.63      0.32 o 
   0  -1   4      551.78      562.62      8.00 o 
   1  -1   4     9255.84     9151.60     81.04 o 
   2  -1   4        2.80        3.14      0.16 o 
   3  -1   4        8.39        8.16      0.70 o 
   4  -1   4     1142.33     1227.04      1.09 o 
  -5   0   4        1.38        9.27      5.15 o 
  -4   0   4       50.21       54.04      0.40 o 
  -3   0   4      138.27      128.87      0.73 o 
  -2   0   4     2617.96     3044.41      9.74 o 
  -1   0   4     1420.94     1441.42      0.93 o 
   0   0   4       60.92       66.57      0.76 o 
   1   0   4        0.70        1.58      0.19 o 
   2   0   4      800.84      574.87      0.74 o 
   3   0   4        0.20        0.22      0.59 o 
   4   0   4       49.95       44.16      0.50 o 
   5   0   4      210.53      226.81      9.78 o 
  -3   1   4      505.81      500.11     35.89 o 
  -2   1   4      455.88      407.25      0.58 o 
  -1   1   4      365.13      387.64     21.36 o 
   0   1   4     3494.84     3706.64      1.98 o 
   2   1   4        5.67        9.23      0.43 o 
   3   1   4     1303.11     1154.41      1.49 o 
   4   1   4        0.06        0.31      0.52 o 
   5   1   4      137.86      133.52      6.12 o 
  -3   2   4      505.70      607.78     50.99 o 
  -2   2   4       71.99       65.20      0.35 o 
  -1   2   4      128.75      162.76      0.57 o 
   0   2   4      176.72      233.00     13.71 o 
   1   2   4      988.29      908.44     56.80 o 
   2   2   4       92.26       90.24      3.11 o 
   3   2   4      200.60      195.46      4.88 o 
   4   2   4      267.12      261.35     21.51 o 
  -4   3   4       75.37       73.50      5.45 o 
  -3   3   4      255.43      263.66     18.39 o 
  -2   3   4        3.81        4.40      0.44 o 
  -1   3   4     1686.21     2046.37    235.60 o 
   0   3   4       29.49       17.09      1.32 o 
   1   3   4       85.03       84.64      0.67 o 
   2   3   4      968.30     1149.42    276.35 o 
   3   3   4      159.09      143.73      8.17 o 
  -4   4   4       51.01       46.70      0.43 o 
  -3   4   4      410.97      374.26      0.93 o 
  -2   4   4      193.53      170.85      8.62 o 
  -1   4   4       21.26       22.67      1.88 o 
   0   4   4      393.68      376.59     29.65 o 
   1   4   4       22.15       20.68      0.61 o 
   2   4   4       26.28       70.45      2.04 o 
  -5   5   4       34.03       34.31      0.38 o 
  -4   5   4      805.93      780.44     18.50 o 
  -3   5   4      607.43      645.70     31.05 o 
  -2   5   4      111.04      116.41      7.54 o 
  -1   5   4      238.03      221.80      1.29 o 
   0   5   4        0.02      294.52    150.46 o 
   1   5   4      309.92      284.12      1.70 o 
  -4   6   4       81.95       87.19      5.71 o 
  -3   6   4        3.54        3.50      0.58 o 
  -2   6   4        1.60        1.75      0.88 o 
   2  -6   5        6.27        8.17      0.94 o 
   4  -6   5        1.01        1.48      0.69 o 
   5  -6   5       21.52       33.68      1.20 o 
   2  -5   5      121.73       99.37      1.84 o 
   3  -5   5     1206.82     1240.33     23.13 o 
   4  -5   5        0.12        1.80      0.96 o 
   5  -5   5        2.06        2.45      0.72 o 
  -2  -4   5      111.21      109.64      1.15 o 
  -1  -4   5        3.24        3.39      0.88 o 
   0  -4   5        3.32        4.51      0.75 o 
   1  -4   5      671.53      649.20     20.92 o 
   2  -4   5        6.62        3.91      0.53 o 
   3  -4   5        0.16        1.78      0.92 o 
   4  -4   5      958.53      927.66      1.25 o 
   5  -4   5       11.81       13.13      0.27 o 
  -3  -3   5      290.63      279.08      1.35 o 
  -2  -3   5       90.91       87.14      0.78 o 
  -1  -3   5      818.83      845.32     17.10 o 
   0  -3   5      210.73      225.46      4.25 o 
   1  -3   5       44.02       44.97      0.84 o 
   2  -3   5     1617.82     1650.80     10.17 o 
   3  -3   5        5.57        6.20      0.69 o 
   4  -3   5       34.31       31.06      0.37 o 
  -3  -2   5       28.31       32.14      0.65 o 
  -2  -2   5      384.62      344.24      1.05 o 
  -1  -2   5       14.93       16.87      0.37 o 
   0  -2   5       53.32       36.23      0.95 o 
   1  -2   5      138.49      139.63      6.81 o 
   2  -2   5      851.03     1000.39     20.13 o 
   3  -2   5      454.75      438.38     25.09 o 
  -5  -1   5       18.90       19.53      3.72 o 
  -4  -1   5      108.73      106.45      1.21 o 
  -3  -1   5        7.62       10.05      0.68 o 
  -2  -1   5      112.77       95.96      0.46 o 
  -1  -1   5      549.43      538.02      9.58 o 
   0  -1   5       29.21       30.42      0.52 o 
   1  -1   5    23973.13    21756.66      4.24 o 
   2  -1   5       60.09       59.31      0.86 o 
   3  -1   5      170.64      154.13      0.33 o 
  -5   0   5       46.10       45.19      0.40 o 
  -4   0   5       70.95       78.35      0.44 o 
  -3   0   5       45.55       36.53      1.00 o 
  -2   0   5      713.96      919.90     13.18 o 
  -1   0   5     2631.79     2786.64      1.85 o 
   0   0   5      234.64      220.98     11.91 o 
   1   0   5     7757.92     7738.87    149.62 o 
   2   0   5      493.00      425.32     31.59 o 
   3   0   5      230.92      247.62      7.25 o 
   4   0   5      417.80      409.33      4.49 o 
   5   0   5      188.24      206.55      1.05 o 
  -3   1   5      385.01      369.87     15.10 o 
  -2   1   5      314.71      305.81      2.33 o 
  -1   1   5      378.39      386.85      0.59 o 
   0   1   5     1739.42     1706.33     16.54 o 
   1   1   5      566.47      649.25      1.02 o 
   2   1   5        0.72        1.19      0.45 o 
   3   1   5      166.44      154.72      4.11 o 
   4   1   5        1.99        1.96      0.36 o 
   5   1   5      314.12      316.20     18.98 o 
  -3   2   5      231.05      258.76      0.60 o 
  -2   2   5      547.53      490.65      0.73 o 
  -1   2   5      120.86      133.77      0.58 o 
   0   2   5      557.92      553.01      8.17 o 
   1   2   5      866.43      910.68     75.15 o 
   2   2   5      147.38      134.29      6.41 o 
   3   2   5      928.24      906.62     20.94 o 
   4   2   5      123.56      131.46      4.67 o 
  -4   3   5      196.84      185.38      3.62 o 
  -3   3   5      385.11      388.32     19.45 o 
  -2   3   5       44.15       44.27      0.94 o 
  -1   3   5     1335.25     1381.65    136.03 o 
   0   3   5        2.11        0.85      0.60 o 
   1   3   5        0.81        7.50      4.78 o 
   2   3   5      765.21      982.63      3.00 o 
   3   3   5       16.71       17.57      1.41 o 
  -5   4   5      422.46      415.15     16.35 o 
  -4   4   5       26.15       25.12      2.75 o 
  -3   4   5      768.58      757.79     39.39 o 
  -2   4   5        4.25        3.09      0.54 o 
  -1   4   5       12.88       14.23      0.47 o 
   0   4   5        8.29       10.76      0.56 o 
   1   4   5       56.15       53.98      4.66 o 
   2   4   5       80.81       92.29      6.32 o 
  -5   5   5       82.65       84.56      0.97 o 
  -4   5   5      678.64      652.82     34.11 o 
  -3   5   5      339.42      361.68     30.08 o 
  -2   5   5       75.97       81.83      0.89 o 
  -1   5   5       80.53       60.20      0.91 o 
   0   5   5      720.60      757.75     73.79 o 
   1   5   5      202.79      232.70      1.60 o 
  -4   6   5      196.90      202.36      3.80 o 
  -3   6   5       34.54       31.29      2.34 o 
  -2   6   5        9.16       11.07      1.23 o 
  -1   6   5      240.43      553.50     59.07 o 
   1  -6   6        1.61        1.68      1.01 o 
   2  -6   6     1029.15      980.91      2.39 o 
   3  -6   6        1.97        3.06      0.80 o 
   4  -6   6       39.67       36.03      0.77 o 
  -1  -5   6       14.83       18.01      1.05 o 
   0  -5   6      485.00      473.93     53.97 o 
   1  -5   6       42.14       39.15      0.87 o 
   2  -5   6        0.13        1.10      0.76 o 
   3  -5   6      810.19      792.87     23.24 o 
   4  -5   6      156.49      155.85      0.81 o 
   5  -5   6      490.04      457.29     47.31 o 
  -2  -4   6      119.76      119.62      1.20 o 
  -1  -4   6      239.52      238.06      1.26 o 
   0  -4   6       57.00       51.21      0.85 o 
   1  -4   6      639.62      639.96     47.98 o 
   2  -4   6      282.80      282.60     10.74 o 
   3  -4   6      112.38      116.50      1.27 o 
   4  -4   6      808.35      727.25     50.40 o 
   5  -4   6       34.17       33.01      0.36 o 
  -3  -3   6      157.49      149.02      1.13 o 
  -2  -3   6      212.33      208.33      0.78 o 
  -1  -3   6     3395.79     3520.00    191.30 o 
   0  -3   6      178.89      191.70      1.85 o 
   1  -3   6       30.90       29.79      1.30 o 
   2  -3   6     1156.66     1124.24     57.49 o 
   3  -3   6       36.92       37.35      0.27 o 
   4  -3   6       44.71       48.29      0.47 o 
  -4  -2   6        3.56        3.74      0.71 o 
  -3  -2   6      147.59      154.18      8.04 o 
  -2  -2   6      330.26      321.24      6.12 o 
  -1  -2   6       38.15       38.53      2.15 o 
   0  -2   6      104.05       81.90      2.35 o 
   1  -2   6       54.25       63.73      2.34 o 
   2  -2   6      940.73     1032.52     16.42 o 
   3  -2   6      180.04      169.35      9.49 o 
  -5  -1   6       40.70       41.17      0.63 o 
  -4  -1   6      145.54      125.79      0.73 o 
  -3  -1   6        0.65        1.54      0.33 o 
  -2  -1   6     1125.51     1054.22     57.91 o 
  -1  -1   6        0.19        1.13      0.37 o 
   0  -1   6       66.28       63.24      0.58 o 
   1  -1   6      164.69      191.31      8.04 o 
   2  -1   6       41.54       33.61      0.95 o 
   3  -1   6      529.05      468.50     60.73 o 
   4  -1   6     2040.42     2120.07     33.95 o 
  -5   0   6       12.82       15.17      0.48 o 
  -4   0   6      122.14      141.69     11.77 o 
  -3   0   6        5.81        4.04      0.20 o 
  -2   0   6      504.41      629.47     33.09 o 
  -1   0   6     2341.39     2380.33      9.25 o 
   0   0   6      153.77      140.30      0.42 o 
   1   0   6      999.53     1015.33      0.95 o 
   2   0   6     1015.45     1049.82     66.61 o 
   3   0   6       52.93       51.74      0.71 o 
   4   0   6       18.80       17.13      0.36 o 
   5   0   6       99.48      116.76      5.18 o 
  -3   1   6      598.68      573.16      1.10 o 
  -2   1   6     1505.36     1580.40      2.24 o 
  -1   1   6      141.34      155.28      2.98 o 
   0   1   6     1475.02     1412.39      1.84 o 
   1   1   6      981.53     1343.37      1.93 o 
   2   1   6       77.76       58.13      0.42 o 
   3   1   6       47.52       50.09      0.56 o 
   4   1   6        0.29        1.35      1.08 o 
   5   1   6      352.10      364.97     16.14 o 
  -2   2   6      788.99      937.94     31.34 o 
  -1   2   6      363.71      365.56     20.41 o 
   0   2   6      705.04      715.54     38.26 o 
   1   2   6      555.68      493.69     15.69 o 
   2   2   6      171.91      170.69      0.87 o 
   3   2   6      822.96      702.75     22.92 o 
   4   2   6       90.94       94.02      2.57 o 
  -4   3   6      139.92      131.04      2.01 o 
  -3   3   6      138.50      133.67      3.18 o 
  -2   3   6      187.45      213.38      7.44 o 
  -1   3   6      713.21      796.60     10.75 o 
   0   3   6       60.82       61.79      1.17 o 
   2   3   6      379.54      361.18     57.13 o 
   3   3   6      123.15      119.35     10.41 o 
  -5   4   6       58.39       53.19      0.27 o 
  -4   4   6       99.52       95.78      1.78 o 
  -3   4   6      498.29      499.97     31.88 o 
  -2   4   6       35.48       37.82      0.65 o 
  -1   4   6       70.02       83.51      0.81 o 
   0   4   6      759.47      742.61      5.20 o 
   1   4   6      108.52       98.88      4.14 o 
   2   4   6      117.12      114.93      1.21 o 
  -5   5   6      210.07      204.97      2.13 o 
  -4   5   6      403.48      398.25     13.01 o 
  -3   5   6      567.01      561.57      1.49 o 
  -2   5   6      124.51      117.21      4.88 o 
  -1   5   6       86.24       93.23     34.90 o 
   0   5   6      178.36      226.43     48.94 o 
   1   5   6       58.67      130.28     86.73 o 
  -4   6   6      349.46      373.12     15.36 o 
  -3   6   6      326.08      334.88     20.23 o 
   2  -6   7      349.80      781.07    587.28 o 
   3  -6   7       12.27       10.18      0.81 o 
   4  -6   7      133.14      152.22     41.85 o 
  -1  -5   7        0.96        0.56      1.03 o 
   0  -5   7      407.93      439.70    127.03 o 
   1  -5   7       83.54       98.29      1.77 o 
   2  -5   7       51.91       64.84      0.94 o 
   3  -5   7      663.54      656.10     47.38 o 
   4  -5   7       72.30       73.35      0.67 o 
   5  -5   7      154.37      139.73     17.47 o 
  -2  -4   7      215.18      207.31      1.35 o 
  -1  -4   7      113.57      107.50      1.05 o 
   0  -4   7      169.19      154.58      6.89 o 
   1  -4   7      418.72      414.38      1.25 o 
   2  -4   7     1159.30     1327.65      1.96 o 
   3  -4   7      476.82      478.68     15.56 o 
   4  -4   7      708.81      716.89      7.75 o 
   5  -4   7      284.86      262.74      0.69 o 
  -3  -3   7       95.68       90.74      5.28 o 
  -2  -3   7      109.68      115.69      1.00 o 
  -1  -3   7      402.47      403.04      1.28 o 
   0  -3   7       22.88       27.17      0.54 o 
   1  -3   7        8.32        6.29      0.39 o 
   2  -3   7     2230.80     2428.08     28.27 o 
   3  -3   7       50.91       45.76      0.75 o 
   4  -3   7      141.76      140.55      2.99 o 
  -4  -2   7      102.83      126.25      7.41 o 
  -3  -2   7      281.49      274.28     13.07 o 
  -2  -2   7      207.82      198.08      0.88 o 
  -1  -2   7       29.51       28.92      1.07 o 
   0  -2   7      102.76       83.57      0.44 o 
   1  -2   7        1.06        0.67      0.35 o 
   2  -2   7     2086.76     2272.61     43.45 o 
   3  -2   7       94.22       85.00      0.56 o 
  -5  -1   7       55.27       55.66      3.41 o 
  -3  -1   7       20.82       22.12      0.49 o 
  -2  -1   7      303.41      275.02      4.52 o 
  -1  -1   7      418.87      451.09      1.86 o 
   0  -1   7      157.30      158.58      1.69 o 
   1  -1   7      144.85      115.20      1.47 o 
   2  -1   7       27.47       23.83      0.20 o 
   3  -1   7     1067.26     1034.41      1.38 o 
   4  -1   7       78.67       79.67      4.51 o 
  -5   0   7       10.61       13.81      0.34 o 
  -4   0   7      204.75      225.00     11.84 o 
  -3   0   7       16.04       19.70      0.56 o 
  -2   0   7      116.64      121.43      2.70 o 
  -1   0   7     3682.69     3669.76     12.09 o 
   0   0   7       30.77       29.48      0.50 o 
   1   0   7     6761.71     6635.58     13.68 o 
   2   0   7      398.09      367.95      0.72 o 
   3   0   7      101.88      120.19      0.51 o 
   4   0   7      301.17      310.48      5.30 o 
   5   0   7       64.65       74.28      1.96 o 
  -4   1   7      139.64      138.69      0.90 o 
  -3   1   7      491.07      451.85     12.70 o 
  -2   1   7       33.71       31.64      1.89 o 
  -1   1   7       47.81       49.10      1.77 o 
   0   1   7      905.82      863.27      6.30 o 
   1   1   7      178.40      174.80      4.17 o 
   2   1   7       93.74       89.45      0.58 o 
   3   1   7       71.37       67.86      4.28 o 
   4   1   7      364.92      351.82      1.68 o 
   5   1   7      461.68      487.90     17.24 o 
  -3   2   7       95.94       96.12      0.58 o 
  -2   2   7      162.10      108.23      0.51 o 
  -1   2   7       84.90       86.43      2.40 o 
   1   2   7      315.20      339.88      1.05 o 
   3   2   7      890.00      860.35     24.55 o 
   4   2   7        0.67       29.31     17.15 o 
  -4   3   7      241.69      236.36      3.17 o 
  -3   3   7       74.54       62.23      5.17 o 
  -2   3   7     1260.62     1244.46      5.30 o 
  -1   3   7      476.83      461.27      3.10 o 
   0   3   7       38.46       48.96      2.84 o 
   1   3   7      243.64      258.99     25.76 o 
   2   3   7      161.83      179.98      1.17 o 
   3   3   7        0.13        0.91      0.55 o 
  -4   4   7       19.38       19.76      0.48 o 
  -3   4   7     1273.11     1230.09     13.81 o 
  -2   4   7       77.92       87.16      0.81 o 
  -1   4   7       81.57       91.49     12.26 o 
   0   4   7      726.12      735.98     25.38 o 
   1   4   7       53.63       62.20     13.00 o 
   2   4   7      165.52      201.13     75.40 o 
  -5   5   7      286.57      291.29     24.84 o 
  -4   5   7      203.81      220.96      0.94 o 
  -3   5   7       59.35       54.93      0.71 o 
  -2   5   7       56.11       55.84      2.51 o 
  -1   5   7       14.46       11.48      0.57 o 
   0   5   7       37.48       37.17      1.18 o 
  -4   6   7      481.41      462.45      2.71 o 
  -3   6   7        0.88        2.14      1.20 o 
  -2   6   7       35.99       52.79      8.30 o 
   1  -6   8      161.54      191.49     87.86 o 
   2  -6   8      289.33      280.76      1.51 o 
   3  -6   8       40.98       39.43      2.42 o 
   4  -6   8      273.53      258.59      1.23 o 
  -1  -5   8       21.17       17.13      0.75 o 
   0  -5   8      244.92      228.57      1.49 o 
   1  -5   8       50.01       58.47      1.88 o 
   2  -5   8      463.99      457.36     13.90 o 
   3  -5   8      196.20      199.28      5.10 o 
   4  -5   8       90.19       85.44      1.34 o 
   5  -5   8       35.58       29.76      0.48 o 
  -2  -4   8      210.53      323.31    166.87 o 
   0  -4   8      486.94      468.15      4.20 o 
   1  -4   8      258.66      248.07      1.07 o 
   2  -4   8      421.74      402.53      1.16 o 
   3  -4   8      917.96      950.77     50.61 o 
   4  -4   8      284.50      293.33     22.01 o 
   5  -4   8        4.78        4.89      0.21 o 
  -2  -3   8      146.00      144.13      1.76 o 
  -1  -3   8       11.07       10.02      0.71 o 
   0  -3   8       90.87       90.57      0.53 o 
   1  -3   8      195.33      181.90      1.01 o 
   2  -3   8      724.25      736.83     18.43 o 
   3  -3   8       32.37       33.01      0.35 o 
   4  -3   8      382.94      381.59      3.16 o 
  -4  -2   8       19.19       21.24      0.75 o 
  -3  -2   8      530.69      579.50      1.47 o 
  -2  -2   8       69.65       68.58      0.49 o 
  -1  -2   8     3818.87     4121.97     56.63 o 
   0  -2   8      276.72      258.65      4.01 o 
   1  -2   8      201.80      230.78      3.66 o 
   2  -2   8      641.80      639.71      9.33 o 
   3  -2   8        0.32        1.64      0.17 o 
   4  -2   8      153.00      161.34      0.54 o 
  -5  -1   8      139.42      164.91      1.51 o 
  -4  -1   8      112.47      106.44      0.73 o 
  -3  -1   8        0.58        1.09      0.33 o 
  -2  -1   8      618.78      594.88      0.78 o 
  -1  -1   8      427.13      475.87      0.69 o 
   0  -1   8       45.48       43.05      1.07 o 
   1  -1   8      143.47      161.99      0.54 o 
   2  -1   8       13.28       17.76      0.89 o 
   3  -1   8     1249.43     1227.00     28.84 o 
   4  -1   8      170.27      153.99     14.41 o 
   5  -1   8       26.44       26.87      0.44 o 
  -5   0   8       17.09       18.08      0.70 o 
  -4   0   8      171.10      216.79     16.97 o 
  -3   0   8       97.30       98.24      0.98 o 
  -2   0   8      299.72      325.00      6.08 o 
  -1   0   8     2597.85     2743.36     23.99 o 
   0   0   8      537.12      519.85      0.79 o 
   1   0   8      171.92      144.40      3.98 o 
   3   0   8        0.84        1.10      0.36 o 
   4   0   8     3529.73     3919.25      2.67 o 
   5   0   8       13.34       15.60      0.59 o 
  -4   1   8        9.14       10.02      0.18 o 
  -3   1   8      737.77      682.05      0.78 o 
  -2   1   8       79.59       80.51      3.88 o 
  -1   1   8        1.22        0.86      0.26 o 
   0   1   8      718.61      655.28      0.93 o 
   1   1   8      515.32      599.42     20.24 o 
   2   1   8      210.18      194.11      8.94 o 
   3   1   8       43.93       42.13      2.29 o 
   4   1   8      139.79      142.07      6.77 o 
  -4   2   8      293.11      304.17      0.60 o 
  -3   2   8      258.22      246.67     12.48 o 
  -2   2   8     4430.22     4974.13     24.77 o 
  -1   2   8      222.19      221.79      0.71 o 
   0   2   8      693.34      659.10      1.20 o 
   1   2   8      207.40      222.28      1.44 o 
   2   2   8        9.30       11.61      2.70 o 
   3   2   8      577.63      591.87      1.08 o 
   4   2   8        0.39        0.68      0.74 o 
  -4   3   8      171.70      166.02      0.73 o 
  -3   3   8       21.06       22.55      0.40 o 
  -2   3   8      772.51      757.33      1.24 o 
  -1   3   8      117.30      105.57     11.28 o 
   0   3   8      145.13      151.74      0.92 o 
   1   3   8      851.99      875.93      1.87 o 
   2   3   8       43.25       41.92      0.73 o 
   3   3   8        2.20        1.24      0.79 o 
  -5   4   8       27.76       25.38      1.70 o 
  -4   4   8       26.04       23.50      0.42 o 
  -3   4   8      939.20      941.89      6.06 o 
  -2   4   8       53.27       42.62      0.65 o 
  -1   4   8      169.63      194.97      4.12 o 
   0   4   8      666.95      694.42      1.81 o 
   1   4   8       74.07       75.25      1.11 o 
   2   4   8      164.67      202.64     38.19 o 
  -5   5   8      393.13      391.39      1.00 o 
  -4   5   8       45.69       45.20      0.49 o 
  -3   5   8       15.72       14.00      0.67 o 
  -2   5   8      145.56      147.13      8.56 o 
  -1   5   8       15.60       15.66      1.67 o 
   0   5   8      182.39      179.50     10.80 o 
  -4   6   8      479.02      487.78     10.67 o 
  -3   6   8       23.73       23.84      0.82 o 
  -2   6   8       60.13       71.95     13.80 o 
   1  -6   9      288.71      355.12    156.65 o 
   2  -6   9      135.47      128.80      8.62 o 
   3  -6   9        8.96        9.08      0.82 o 
   4  -6   9      304.07      333.91     94.08 o 
  -1  -5   9       15.25       34.26     20.81 o 
   0  -5   9      150.15      162.47     17.25 o 
   1  -5   9       17.04       38.99      1.61 o 
   2  -5   9      468.68      479.63     18.64 o 
   3  -5   9       59.35       60.56      1.42 o 
   4  -5   9        3.45        3.03      0.40 o 
   5  -5   9      539.28      533.24      1.15 o 
  -2  -4   9      282.01      305.66     37.04 o 
   0  -4   9      679.58      677.46     18.30 o 
   1  -4   9      113.13      110.82      0.78 o 
   2  -4   9      129.10      104.04      8.25 o 
   3  -4   9     1267.98     1269.10      1.81 o 
   4  -4   9      133.84      130.36      0.62 o 
   5  -4   9       44.08       38.17      4.84 o 
  -3  -3   9        1.38       21.94     14.75 o 
  -2  -3   9       16.01       15.28      1.03 o 
  -1  -3   9      741.06      699.99      9.22 o 
   0  -3   9        0.03        0.04      0.42 o 
   1  -3   9      140.03      129.83      0.74 o 
   2  -3   9     1039.23     1157.69      1.53 o 
   3  -3   9        0.58        0.35      0.32 o 
   4  -3   9      492.36      507.35     13.71 o 
  -4  -2   9        6.44        5.56      0.80 o 
  -3  -2   9      745.20      777.66     24.42 o 
  -2  -2   9       10.44        9.55      0.69 o 
  -1  -2   9       32.28       34.67      0.45 o 
   0  -2   9      180.52      171.28      2.87 o 
   1  -2   9       45.56       54.87      1.53 o 
   2  -2   9     5941.36     6338.70     16.63 o 
   3  -2   9        8.12        8.86      0.41 o 
   4  -2   9        0.24        0.53      0.39 o 
  -5  -1   9      162.87      181.43      1.57 o 
  -4  -1   9        8.14       21.94      2.23 o 
  -3  -1   9        3.54        4.11      0.82 o 
  -2  -1   9      370.69      360.37      3.22 o 
  -1  -1   9      304.98      330.97      3.51 o 
   0  -1   9      384.67      366.62      0.80 o 
   1  -1   9       56.41       70.94      1.74 o 
   2  -1   9       66.10       77.77      1.64 o 
   3  -1   9     1541.78     1573.77     10.08 o 
   4  -1   9      215.96      197.18      0.53 o 
   5  -1   9        1.07        1.69      0.32 o 
  -5   0   9       22.68       25.55      0.76 o 
  -4   0   9     2192.30     2093.90      4.46 o 
  -3   0   9      217.74      200.40      0.63 o 
  -2   0   9      343.43      324.14      2.84 o 
  -1   0   9     3831.75     4071.23     13.61 o 
   0   0   9      248.27      240.60      3.26 o 
   1   0   9      770.54      675.43      6.85 o 
   2   0   9      167.23      173.41      0.59 o 
   3   0   9        1.87        0.92      0.36 o 
   4   0   9      726.24      753.00      1.89 o 
   5   0   9        4.16        4.54      0.37 o 
  -5   1   9       72.58       40.67      0.43 o 
  -4   1   9      284.04      275.41      2.83 o 
  -3   1   9      517.25      494.88      9.66 o 
  -2   1   9       22.95       21.17      0.53 o 
  -1   1   9       40.74       33.30      1.22 o 
   0   1   9      472.32      463.55      6.38 o 
   1   1   9      650.96      734.55      1.14 o 
   2   1   9       94.10       82.83      0.44 o 
   3   1   9      154.35      149.32      0.76 o 
  -4   2   9        6.13        7.71      0.18 o 
  -3   2   9       61.63       59.51      2.13 o 
  -1   2   9        0.06        0.13      0.30 o 
   0   2   9      697.34      659.90      6.57 o 
   1   2   9      407.84      321.41      0.70 o 
   2   2   9       14.80       15.12      0.62 o 
   3   2   9      282.94      272.67      5.34 o 
   4   2   9       66.96       62.29      0.88 o 
  -4   3   9      151.91      154.42      0.76 o 
  -3   3   9        0.95        0.88      0.32 o 
  -2   3   9      191.94      190.56      7.69 o 
  -1   3   9       81.79       75.74      1.64 o 
   0   3   9       72.11       66.06      0.91 o 
   2   3   9        1.23        2.31      0.82 o 
   3   3   9       33.52       28.09      0.80 o 
  -5   4   9      371.10      360.08      0.96 o 
  -4   4   9       11.24       10.57      0.37 o 
  -3   4   9     1005.40     1041.96    161.36 o 
  -2   4   9      253.78      241.64      6.02 o 
  -1   4   9      218.94      232.36     12.83 o 
   0   4   9      475.75      730.27      2.96 o 
   1   4   9       19.97       20.61      1.18 o 
  -5   5   9      585.94      575.48     10.02 o 
  -4   5   9        1.57        1.34      0.37 o 
  -3   5   9       54.47       52.77      0.79 o 
  -1   5   9        0.24        1.37      0.60 o 
   0   5   9      244.67      267.23     31.51 o 
  -4   6   9      423.73      426.70     15.80 o 
  -3   6   9       29.64       30.15      0.91 o 
  -2   6   9      113.45      127.84      1.28 o 
   1  -6  10      346.37      310.77     16.21 o 
   2  -6  10       40.54       41.49      1.94 o 
   3  -6  10       26.36       21.94      1.22 o 
   4  -6  10      323.34      363.47     75.06 o 
  -1  -5  10       54.48       51.08      0.84 o 
   0  -5  10      147.00      224.04    121.44 o 
   1  -5  10        0.17        0.63      0.73 o 
   2  -5  10      630.32      600.07      8.52 o 
   3  -5  10       13.20       10.95      0.74 o 
   4  -5  10       10.49       11.81      0.55 o 
   5  -5  10      368.25      347.14     18.80 o 
  -2  -4  10      233.62      211.39      1.48 o 
  -1  -4  10        6.25        7.66      2.19 o 
   0  -4  10     1196.94     1183.71      8.38 o 
   1  -4  10       20.26       19.73      1.15 o 
   2  -4  10      138.32      132.77      0.90 o 
   3  -4  10     1346.39     1347.89     19.14 o 
   4  -4  10       16.23       14.88      0.39 o 
   5  -4  10       91.41       87.51      0.64 o 
  -3  -3  10       99.05      108.99      6.14 o 
  -2  -3  10        1.25        1.24      0.54 o 
  -1  -3  10      221.64      199.80     11.44 o 
   0  -3  10       66.12       62.37      0.72 o 
   1  -3  10      444.69      420.59      0.77 o 
   2  -3  10        1.77        2.55      0.34 o 
   3  -3  10       22.85       23.17      0.30 o 
   4  -3  10      529.96      518.64     18.84 o 
  -4  -2  10        2.98        3.57      0.88 o 
  -3  -2  10      864.00      831.67      6.35 o 
  -2  -2  10       36.56       35.31      0.46 o 
  -1  -2  10      157.63      171.56      0.57 o 
   0  -2  10      639.09      618.55      3.34 o 
   1  -2  10      381.60      400.48      0.70 o 
   2  -2  10     2717.28     2928.50     94.54 o 
   3  -2  10       95.11      107.96      3.15 o 
   4  -2  10       47.05       44.54      1.41 o 
  -5  -1  10      225.62      230.96      0.98 o 
  -4  -1  10       20.34       20.55      1.07 o 
  -3  -1  10       63.11       74.47      2.91 o 
  -2  -1  10      432.55      428.52      4.35 o 
  -1  -1  10     2510.08     2971.04      9.74 o 
   0  -1  10      340.53      319.85      4.37 o 
   1  -1  10      108.56      124.52      1.42 o 
   2  -1  10      299.91      297.49      4.61 o 
   3  -1  10     1203.51     1192.27     11.33 o 
   4  -1  10      495.32      495.42      1.28 o 
   5  -1  10       94.22       93.83      4.14 o 
  -5   0  10       80.65       85.77      0.54 o 
  -4   0  10      870.55      830.78     12.85 o 
  -3   0  10      414.45      399.03      0.81 o 
  -2   0  10      534.22      539.18      4.11 o 
  -1   0  10     2164.41     2243.27     12.65 o 
   0   0  10      545.11      525.10      4.34 o 
   1   0  10       22.01       13.52      0.33 o 
   2   0  10      956.86     1009.14     11.84 o 
   3   0  10       77.10       72.83      4.33 o 
   4   0  10      283.77      266.54     27.52 o 
   5   0  10       10.44        9.17      0.40 o 
  -5   1  10        0.59        0.46      0.26 o 
  -4   1  10      491.08      485.50     19.33 o 
  -3   1  10      522.81      515.73     18.27 o 
  -2   1  10       74.98       72.56      4.27 o 
  -1   1  10      301.87      251.69      5.46 o 
   0   1  10      486.93      491.92     16.20 o 
   1   1  10      271.31      267.43      4.57 o 
   2   1  10      213.61      182.45     20.64 o 
   3   1  10       45.78       43.99      0.52 o 
   4   1  10     1303.72     1329.01      1.72 o 
  -4   2  10      546.81      532.02      0.73 o 
  -3   2  10      294.62      298.21      1.04 o 
  -2   2  10     1006.25      991.94     11.09 o 
  -1   2  10       84.90       80.80      2.41 o 
   0   2  10      446.58      446.77      1.05 o 
   1   2  10      255.63      266.43      4.47 o 
   2   2  10      100.24       92.06      0.81 o 
   3   2  10      156.49      153.15      0.91 o 
   4   2  10      226.22      224.90      1.29 o 
  -4   3  10      104.45       99.55      0.46 o 
  -2   3  10     2264.89     2221.94     29.26 o 
  -1   3  10        8.33       11.16      0.39 o 
   0   3  10      118.99      111.41      2.31 o 
   1   3  10      219.50      273.90      2.09 o 
   2   3  10        0.25        1.05      0.78 o 
   3   3  10       42.22       37.78      0.63 o 
  -5   4  10      165.06      166.41      0.55 o 
  -4   4  10       26.90       31.18      0.49 o 
  -3   4  10      517.83      563.08     25.72 o 
  -2   4  10     1061.82      967.64      6.89 o 
  -1   4  10      338.19      349.39      1.30 o 
   0   4  10      167.41      164.23     12.62 o 
   1   4  10      306.63      289.16     27.36 o 
   2   4  10      125.13      126.14     18.24 o 
  -5   5  10      444.10      442.73      4.21 o 
  -4   5  10       15.02       14.96      1.17 o 
  -3   5  10      145.95      162.27      3.82 o 
  -2   5  10      235.34      229.38     10.03 o 
  -1   5  10        4.64        5.54      0.59 o 
   0   5  10      574.16      521.64     24.35 o 
  -4   6  10      256.95      260.97      2.44 o 
  -3   6  10       21.23       23.53      1.91 o 
  -2   6  10      167.00      186.64     16.83 o 
   2  -6  11       23.69       23.93      2.72 o 
   3  -6  11      103.66      103.33      7.13 o 
   4  -6  11      185.80      214.87     66.06 o 
  -1  -5  11       64.64       59.96      1.76 o 
   0  -5  11       96.79       96.86      1.16 o 
   1  -5  11       42.96       39.16      0.65 o 
   2  -5  11      560.36      582.47     14.86 o 
   3  -5  11      103.78      115.44      4.65 o 
   4  -5  11      122.46      138.80      1.59 o 
   5  -5  11      383.12      367.89     17.84 o 
  -2  -4  11      219.41      283.27    122.37 o 
  -1  -4  11       20.81       20.85      2.35 o 
   0  -4  11     2487.94     2468.06     13.74 o 
   1  -4  11        0.95        1.51      0.61 o 
   2  -4  11        2.79        3.28      0.43 o 
   3  -4  11     1134.93     1103.59      1.71 o 
   4  -4  11        0.69        1.33      0.58 o 
   5  -4  11       29.70       26.56      1.48 o 
  -3  -3  11       22.11       28.08      1.85 o 
  -2  -3  11      107.24      109.87      1.65 o 
  -1  -3  11      445.63      422.30      1.33 o 
   0  -3  11       52.40       58.96      0.53 o 
   1  -3  11      400.43      398.48      4.29 o 
   2  -3  11       49.78       52.85      0.60 o 
   3  -3  11      114.56      125.84      8.74 o 
   4  -3  11      416.82      400.01     19.80 o 
  -4  -2  11       28.54       27.65      1.10 o 
  -3  -2  11      872.08      819.12     12.94 o 
  -2  -2  11       77.44       78.82      0.75 o 
  -1  -2  11       22.42       19.26      0.67 o 
   0  -2  11      252.63      259.78      5.12 o 
   1  -2  11      163.08      176.98      2.65 o 
   2  -2  11       50.11       61.13      3.98 o 
   3  -2  11       42.77       41.97      0.33 o 
   4  -2  11      269.19      265.50      5.14 o 
  -4  -1  11        7.11        5.76      0.40 o 
  -3  -1  11      240.70      262.24     15.76 o 
  -2  -1  11      229.25      227.77      4.87 o 
  -1  -1  11       68.08       76.69      0.67 o 
   0  -1  11      659.97      635.48     25.39 o 
   1  -1  11      113.46      123.71      1.91 o 
   2  -1  11     3849.81     4414.42    103.62 o 
   3  -1  11     1160.88     1195.43      9.88 o 
   4  -1  11      237.80      241.39      0.67 o 
  -5   0  11      113.27      114.39      9.57 o 
  -4   0  11      118.08      126.34      2.33 o 
  -3   0  11      253.36      275.79      9.33 o 
  -2   0  11      981.56      928.52      1.20 o 
  -1   0  11     2215.28     2390.10      6.32 o 
   0   0  11      234.28      242.29      2.47 o 
   1   0  11      224.23      189.10      3.30 o 
   2   0  11       82.08       78.15      2.10 o 
   3   0  11      148.17      146.24      1.08 o 
   4   0  11       38.74       35.41      4.25 o 
   5   0  11        3.69        4.27      0.88 o 
  -5   1  11        2.00        1.73      0.31 o 
  -4   1  11     2254.20     2249.69     28.67 o 
  -3   1  11      236.91      236.87      7.70 o 
  -2   1  11      154.14      154.11      3.17 o 
  -1   1  11      454.44      606.33      0.69 o 
   0   1  11      308.55      312.81      4.84 o 
   1   1  11      144.05      145.65      0.68 o 
   2   1  11       29.11       21.55      3.42 o 
   3   1  11       45.48       41.20      1.71 o 
   4   1  11      647.55      663.47      1.55 o 
  -4   2  11      349.08      359.92      1.04 o 
  -3   2  11      116.27      107.44      0.40 o 
  -2   2  11       50.27       48.79      2.43 o 
  -1   2  11      284.12      306.09      7.45 o 
   0   2  11      412.60      411.12     26.91 o 
   1   2  11      108.96      122.92      3.22 o 
   2   2  11      180.44      185.41      0.96 o 
   3   2  11       33.61       38.61      1.28 o 
   4   2  11      110.19      111.45      0.75 o 
  -4   3  11       12.91       15.21      0.31 o 
  -3   3  11        7.06        7.74      0.85 o 
  -2   3  11     1787.17     1703.89     42.04 o 
  -1   3  11        0.60        0.35      0.58 o 
   0   3  11       20.06       16.27      0.64 o 
   1   3  11     1585.36     1534.63     24.76 o 
   2   3  11       10.28        9.63      1.13 o 
   3   3  11       54.96       51.83      0.71 o 
  -5   4  11      137.88      130.31      1.68 o 
  -4   4  11      196.44      187.80      0.55 o 
  -3   4  11      251.42      217.48     10.23 o 
  -2   4  11      238.33      215.60     20.64 o 
  -1   4  11      420.81      420.43      1.96 o 
   0   4  11       46.90       41.91      1.13 o 
   1   4  11       92.26       94.10      0.85 o 
   2   4  11       89.27       84.56      1.57 o 
  -5   5  11      304.95      297.40      1.49 o 
  -4   5  11       49.78       50.76      0.93 o 
  -3   5  11      334.67      332.57     13.22 o 
  -2   5  11      367.51      360.67      5.33 o 
  -1   5  11        1.98        2.09      0.63 o 
   0   5  11      550.36      542.29      6.78 o 
  -3   6  11        0.36        1.14      0.57 o 
   2  -6  12        5.05       18.94     13.25 o 
   3  -6  12       11.47       24.08      9.27 o 
   4  -6  12      116.67      175.95      2.24 o 
   0  -5  12       73.00       68.88      2.90 o 
   1  -5  12       76.32       70.86      3.62 o 
   2  -5  12      451.14      433.04      2.64 o 
   3  -5  12      188.29      221.68      7.31 o 
   4  -5  12      256.49      288.84     12.08 o 
   5  -5  12      174.65      160.23     11.13 o 
  -2  -4  12      114.96      162.77     69.47 o 
  -1  -4  12        8.31        7.07      0.64 o 
   1  -4  12       24.73       24.22      0.85 o 
   2  -4  12        0.14        0.09      0.54 o 
   3  -4  12     1635.67     1680.89      2.13 o 
   4  -4  12        4.05        3.27      0.41 o 
   5  -4  12       64.25       73.44      0.83 o 
  -3  -3  12        1.18        5.33      0.63 o 
  -2  -3  12      235.67      231.76      2.85 o 
  -1  -3  12      136.54      129.98      0.66 o 
   0  -3  12      207.11      196.37      0.97 o 
   1  -3  12      652.95      646.51      4.91 o 
   2  -3  12       15.50       17.11      0.44 o 
   3  -3  12      124.94      137.87      5.81 o 
   4  -3  12      361.48      354.92     21.67 o 
   5  -3  12        7.80        7.66      0.20 o 
  -4  -2  12      124.39      113.98      1.12 o 
  -3  -2  12      475.52      367.67      4.46 o 
  -2  -2  12      204.33      199.72      0.95 o 
  -1  -2  12        0.76        3.19      0.40 o 
   0  -2  12      889.09      895.96      1.01 o 
   1  -2  12      533.88      568.10     11.16 o 
   2  -2  12       56.35       54.59      1.89 o 
   3  -2  12       85.06      103.03      1.69 o 
   4  -2  12      412.34      406.96     24.24 o 
   5  -2  12        6.61        6.80      0.63 o 
  -4  -1  12        1.44        1.21      0.41 o 
  -3  -1  12      414.08      482.68      1.01 o 
  -2  -1  12       88.42       90.07      0.65 o 
  -1  -1  12       13.10       11.48      0.45 o 
   0  -1  12      817.51      787.11     21.53 o 
   1  -1  12       66.96       65.71      0.58 o 
   2  -1  12     2516.91     2760.60     99.72 o 
   3  -1  12      614.75      610.52      5.14 o 
   4  -1  12      273.73      288.14      0.76 o 
   5  -1  12      589.42      596.08      1.49 o 
  -5   0  12      247.40      245.39      0.91 o 
  -4   0  12      195.35      188.99      9.35 o 
  -3   0  12      403.14      360.65      0.87 o 
  -2   0  12     1094.58     1095.54      3.13 o 
  -1   0  12      505.51      558.81      0.76 o 
   0   0  12      214.08      229.34      0.73 o 
   1   0  12      103.23       88.57      0.41 o 
   2   0  12      625.72      719.25      1.15 o 
   3   0  12      304.97      313.64      1.39 o 
   4   0  12        0.58        0.90      0.78 o 
   5   0  12       24.03       20.27      0.52 o 
  -5   1  12       28.41       26.02      0.55 o 
  -4   1  12     1142.23     1160.97      1.09 o 
  -3   1  12       82.93       91.77      0.77 o 
  -2   1  12      234.53      237.12      5.35 o 
  -1   1  12     4514.40     4714.17    178.69 o 
   0   1  12      349.98      346.59      2.66 o 
   1   1  12       11.36        8.18      0.54 o 
   2   1  12      425.11      516.12      1.74 o 
   3   1  12        0.02       -0.56      0.57 o 
   4   1  12      738.28      779.71     30.14 o 
  -5   2  12      208.90      198.25      0.65 o 
  -4   2  12     1047.75     1054.61      1.69 o 
  -3   2  12      417.36      396.51      5.48 o 
  -2   2  12       65.42       69.85      0.99 o 
  -1   2  12       58.64       54.89      0.45 o 
   0   2  12      308.32      294.41      8.53 o 
   1   2  12       35.13       36.79      0.46 o 
   2   2  12      381.26      361.34      1.21 o 
   3   2  12        5.88        7.44      0.66 o 
   4   2  12        1.93        2.30      0.55 o 
  -5   3  12      389.44      393.26     24.88 o 
  -4   3  12      677.54      586.66     14.40 o 
  -3   3  12       13.77       12.45      0.32 o 
  -2   3  12     2657.18     2721.17    390.79 o 
  -1   3  12      415.81      432.01      9.79 o 
   0   3  12       10.36        9.67      0.45 o 
   1   3  12     1150.03     1087.06     13.89 o 
   2   3  12        0.09        2.72      1.57 o 
   3   3  12       85.54       81.99      2.34 o 
  -5   4  12       68.12       67.16      0.80 o 
  -4   4  12      163.66      161.41      2.41 o 
  -3   4  12       36.51       35.43      0.44 o 
  -2   4  12       11.58       12.09      1.51 o 
  -1   4  12      496.58      481.15      6.85 o 
   0   4  12        6.45        7.10      0.57 o 
   1   4  12      125.37      138.41     13.16 o 
   2   4  12       72.69       67.34      1.15 o 
  -5   5  12      126.79      119.63      4.26 o 
  -4   5  12       35.31       33.20      1.29 o 
  -3   5  12      390.42      390.14     12.52 o 
  -2   5  12       13.07       14.09      0.61 o 
  -1   5  12       35.09       39.04      1.02 o 
   0   5  12      475.56      492.96     85.11 o 
   2  -6  13        7.39        8.94      0.95 o 
   3  -6  13      102.97       99.52      1.14 o 
   4  -6  13       10.06       22.77      4.49 o 
   0  -5  13       14.04       13.43      0.71 o 
   1  -5  13      238.86      254.76     33.65 o 
   2  -5  13      381.04      379.80      5.13 o 
   3  -5  13       72.55       67.71      0.75 o 
   4  -5  13      389.97      393.17      8.77 o 
   5  -5  13       36.76       35.75      0.55 o 
  -2  -4  13       41.77       73.51      2.15 o 
  -1  -4  13        2.70        5.23      1.14 o 
   0  -4  13       15.83       20.44      6.37 o 
   1  -4  13       18.46       24.05      1.67 o 
   2  -4  13      112.99      117.56      0.90 o 
   3  -4  13      180.06      169.93      1.38 o 
   4  -4  13        4.33        5.43      0.75 o 
   5  -4  13      230.96      245.88     10.13 o 
  -3  -3  13      217.24      244.92      5.74 o 
  -2  -3  13      642.00      650.10      9.34 o 
  -1  -3  13       76.21       76.32      0.61 o 
   0  -3  13     1958.61     1908.23     12.25 o 
   1  -3  13      600.02      586.34      9.62 o 
   2  -3  13       21.45       20.27      0.39 o 
   3  -3  13      103.90      110.64      1.54 o 
   4  -3  13      225.67      211.71      0.67 o 
   5  -3  13        0.56        0.69      0.22 o 
  -4  -2  13      269.39      275.39     10.15 o 
  -3  -2  13      411.44      444.29     15.46 o 
  -2  -2  13      105.82      107.66      0.79 o 
  -1  -2  13      162.98      154.96      0.59 o 
   0  -2  13       24.52       18.74      0.41 o 
   1  -2  13      328.81      341.53      3.14 o 
   2  -2  13       69.07       81.69      1.08 o 
   3  -2  13        3.14        2.87      0.32 o 
   4  -2  13      583.59      604.33     22.93 o 
   5  -2  13       52.86       49.29      3.28 o 
  -4  -1  13       11.95       12.98      0.64 o 
  -3  -1  13      920.87      922.82      2.37 o 
  -2  -1  13        8.19        8.42      0.37 o 
  -1  -1  13        4.58        4.27      0.48 o 
   0  -1  13      916.22      835.15     17.76 o 
   1  -1  13      105.20      104.45      1.04 o 
   2  -1  13      634.18      627.54     18.51 o 
   3  -1  13      552.37      543.46     10.82 o 
   4  -1  13       74.05       67.43      7.11 o 
   5  -1  13     1681.85     1781.39     84.14 o 
  -5   0  13      218.72      224.72      1.33 o 
  -4   0  13        4.20        4.21      0.32 o 
  -3   0  13        9.33       11.89      0.91 o 
  -2   0  13     1613.18     1649.74     10.35 o 
  -1   0  13      168.98      182.79      0.50 o 
   0   0  13       20.85       26.60      0.36 o 
   1   0  13      303.53      289.64      1.32 o 
   2   0  13      529.19      549.01      1.81 o 
   3   0  13      388.48      364.14      1.47 o 
   4   0  13        2.40        4.51      0.93 o 
   5   0  13      506.74      501.69      9.34 o 
  -5   1  13       12.83       10.40      0.26 o 
  -4   1  13     1173.38     1196.12     38.22 o 
  -3   1  13       28.93       33.31      1.63 o 
  -2   1  13       70.65       78.44      1.27 o 
  -1   1  13     6309.99     6748.90     18.71 o 
   0   1  13      108.78      115.01      3.61 o 
   1   1  13        3.59        2.70      0.66 o 
   2   1  13      129.17      128.20      0.77 o 
   3   1  13        6.40        6.76      0.95 o 
   4   1  13      298.45      293.50      1.21 o 
  -5   2  13      192.11      183.11      0.74 o 
  -4   2  13      274.43      285.28      0.68 o 
  -3   2  13      144.53      141.98      0.42 o 
  -2   2  13       48.79       49.78      0.50 o 
  -1   2  13     2101.54     2400.96    142.73 o 
   0   2  13      280.33      249.19      7.87 o 
   1   2  13        0.31        0.62      1.22 o 
   2   2  13      553.04      515.60      2.20 o 
   3   2  13        3.78        4.27      0.92 o 
  -4   3  13       77.84       68.68      0.53 o 
  -3   3  13       24.81       27.44      1.85 o 
  -2   3  13     1468.87     1476.40      1.93 o 
  -1   3  13       75.53       70.26      2.93 o 
   0   3  13       39.01       40.08      0.54 o 
   1   3  13     1222.81     1165.20     12.82 o 
   2   3  13       47.96       48.56      0.94 o 
   3   3  13       93.82       99.98      7.80 o 
  -5   4  13        5.60        5.65      0.50 o 
  -4   4  13      321.56      325.27     12.77 o 
  -3   4  13        1.96        2.87      0.60 o 
  -2   4  13       60.27       67.06      0.78 o 
  -1   4  13      464.83      484.54      2.27 o 
   0   4  13       42.41       42.84      0.87 o 
   1   4  13       82.62       84.04      4.50 o 
  -5   5  13      113.20      113.31      1.13 o 
  -4   5  13       51.82       55.24      1.43 o 
  -3   5  13      373.63      381.41      1.38 o 
  -2   5  13       13.31       13.97      0.85 o 
  -1   5  13       49.58       56.14      2.05 o 
   0   5  13      291.80      277.96      9.22 o 
   2  -6  14        3.68        5.14      1.08 o 
   3  -6  14       94.57       95.52      2.41 o 
   0  -5  14        3.73        3.89      0.97 o 
   1  -5  14      220.14      232.84     14.97 o 
   2  -5  14      242.15      304.01      2.35 o 
   3  -5  14       15.19       15.93      3.31 o 
   4  -5  14      433.73      436.90      4.78 o 
   5  -5  14        2.74        2.46      0.36 o 
  -2  -4  14        2.21        6.03      4.89 o 
  -1  -4  14       37.50       41.57      0.99 o 
   0  -4  14      476.46      463.35      2.13 o 
   1  -4  14      144.22      149.78      1.00 o 
   2  -4  14      164.80      165.34      4.83 o 
   3  -4  14       42.21       59.43      1.33 o 
   4  -4  14        0.53        0.19      0.46 o 
   5  -4  14      233.70      229.95      0.74 o 
  -3  -3  14       56.99       72.82     30.62 o 
  -2  -3  14      725.31      687.28     30.34 o 
  -1  -3  14        1.03        0.42      0.53 o 
   0  -3  14       77.44       76.51      1.22 o 
   1  -3  14      671.68      644.55      6.72 o 
   2  -3  14       47.98       49.36      0.84 o 
   3  -3  14     2283.24     2485.15      3.38 o 
   4  -3  14      186.86      183.81      2.43 o 
   5  -3  14       56.87       59.63      0.49 o 
  -4  -2  14      391.38      440.47      9.91 o 
  -3  -2  14      115.42      132.63      9.09 o 
  -2  -2  14       63.59       65.52      0.78 o 
  -1  -2  14      126.07      115.72      0.83 o 
   0  -2  14      301.03      293.25     11.50 o 
   1  -2  14      730.03      738.94      9.58 o 
   2  -2  14        2.44        0.95      0.48 o 
   3  -2  14      170.88      171.33      1.96 o 
   4  -2  14      626.80      620.89     21.61 o 
   5  -2  14       64.23       69.01      0.72 o 
  -4  -1  14        0.53        0.99      0.42 o 
  -3  -1  14     2637.97     2293.80      3.08 o 
  -2  -1  14       19.12       19.05      0.39 o 
  -1  -1  14        7.93        5.93      1.09 o 
   0  -1  14     1265.99     1238.68      5.82 o 
   1  -1  14       36.16       33.88      0.46 o 
   2  -1  14      777.97      767.53     17.60 o 
   3  -1  14      131.15      124.28      3.73 o 
   4  -1  14       66.21       60.42      6.94 o 
   5  -1  14      189.31      182.85     13.13 o 
  -5   0  14      351.56      361.46      2.37 o 
  -4   0  14        2.24        1.97      0.32 o 
  -3   0  14      730.54      687.32     16.98 o 
  -2   0  14     1168.63     1219.97      7.86 o 
  -1   0  14       58.21       53.90      0.74 o 
   0   0  14       38.26       33.12      0.37 o 
   1   0  14      230.61      236.22      2.93 o 
   2   0  14       92.61      112.07      0.64 o 
   4   0  14        0.33       -0.01      0.49 o 
   5   0  14       18.57       13.74      1.03 o 
  -5   1  14        7.67        5.70      0.97 o 
  -4   1  14     1126.33     1090.42      0.99 o 
  -3   1  14       16.56       13.34      0.42 o 
  -2   1  14       68.65       78.31      0.55 o 
  -1   1  14     2141.87     2274.15     45.63 o 
   0   1  14      121.91      117.53      1.66 o 
   1   1  14        3.02        1.60      0.34 o 
   2   1  14       50.68       30.79      1.47 o 
   3   1  14       81.61       72.16      7.38 o 
   4   1  14      220.55      255.18     20.86 o 
  -5   2  14       45.58       43.65      0.35 o 
  -4   2  14      133.62      133.88      0.40 o 
  -3   2  14      366.00      358.19      5.23 o 
  -2   2  14       55.71       53.97      0.54 o 
   0   2  14      221.37      208.54      0.90 o 
   1   2  14        5.19        4.05      0.58 o 
   2   2  14       80.34       97.13      0.88 o 
   3   2  14       18.66       18.59      2.30 o 
  -5   3  14      320.96      323.48     17.24 o 
  -4   3  14      338.71      351.82      0.89 o 
  -3   3  14      218.52      214.12      3.75 o 
  -2   3  14     1189.13     1184.47     19.75 o 
  -1   3  14       93.77       98.15      1.52 o 
   0   3  14       95.45       90.01      0.86 o 
   1   3  14      559.84      529.28     11.96 o 
   2   3  14       30.62       29.64      0.67 o 
  -5   4  14        8.39        8.00      0.36 o 
  -4   4  14      525.45      445.27      1.80 o 
  -3   4  14       53.56       52.97      6.94 o 
  -2   4  14      384.62      382.76      1.30 o 
  -1   4  14       56.73       53.91      3.23 o 
   0   4  14      142.68      140.41      2.59 o 
   1   4  14      176.93      182.01      1.35 o 
  -5   5  14       18.65       18.12      0.41 o 
  -4   5  14       13.06       19.70      1.07 o 
  -3   5  14      273.86      285.39     58.49 o 
  -2   5  14       26.81       27.10      1.59 o 
  -1   5  14      215.37      228.07      6.72 o 
   0   5  14      111.04      103.44      1.31 o 
   3  -6  15      165.32      156.52      2.61 o 
   0  -5  15       59.79       59.99      1.12 o 
   1  -5  15      890.92      883.03      3.38 o 
   2  -5  15      164.31      162.84     25.92 o 
   3  -5  15        4.05        3.64      0.52 o 
   4  -5  15      336.18      325.78      3.56 o 
   5  -5  15        7.04        9.63      0.60 o 
  -2  -4  15       28.41       30.20      0.88 o 
  -1  -4  15      112.61      116.06      0.99 o 
   0  -4  15      119.99      118.46      0.75 o 
   1  -4  15       62.08       66.98      0.94 o 
   2  -4  15      546.83      539.59     15.95 o 
   3  -4  15      144.87      151.30      0.76 o 
   4  -4  15        0.77        0.78      0.36 o 
   5  -4  15      236.58      251.26      8.64 o 
  -3  -3  15       19.54       18.92      0.68 o 
  -2  -3  15      933.03      990.80     27.19 o 
  -1  -3  15       30.73       32.08      0.72 o 
   0  -3  15        9.50        9.83      0.50 o 
   1  -3  15      573.18      551.76      9.71 o 
   2  -3  15       26.30       25.81      0.42 o 
   3  -3  15      140.60      138.40      1.38 o 
   4  -3  15       85.23       76.26      4.67 o 
   5  -3  15       96.81      101.67      7.52 o 
  -4  -2  15      460.21      520.65      2.76 o 
  -3  -2  15       15.27       11.62      0.51 o 
  -2  -2  15        0.56        1.89      0.45 o 
  -1  -2  15      257.86      257.73      3.50 o 
   0  -2  15      912.97      938.07      2.13 o 
   1  -2  15      602.87      600.73     21.33 o 
   2  -2  15       20.47       24.81      0.94 o 
   3  -2  15      131.64      125.39      4.03 o 
   4  -2  15      647.25      657.72     34.52 o 
   5  -2  15       48.93       50.09      4.17 o 
  -4  -1  15        6.57        6.21      0.90 o 
  -3  -1  15      698.96      724.69     19.67 o 
  -2  -1  15       50.86       48.44      0.63 o 
  -1  -1  15       90.92       85.21      0.46 o 
   0  -1  15      320.12      299.77      2.66 o 
   1  -1  15       42.52       43.92      0.56 o 
   2  -1  15      330.26      306.88      5.66 o 
   3  -1  15      490.75      515.86     10.68 o 
   4  -1  15        1.15        1.06      0.44 o 
   5  -1  15      179.23      188.44      0.76 o 
  -5   0  15      174.70      175.44      4.13 o 
  -4   0  15      153.05      150.55      2.14 o 
  -3   0  15       11.56       14.36      1.20 o 
  -2   0  15     1277.72     1329.29     11.65 o 
  -1   0  15      126.06      133.23      0.49 o 
   0   0  15      133.37      117.83      0.58 o 
   1   0  15      244.67      242.53      3.57 o 
   2   0  15       26.12       28.76      0.76 o 
   3   0  15      607.57      527.28     36.37 o 
   4   0  15        3.61        5.67      0.53 o 
   5   0  15      305.73      313.36      1.13 o 
  -5   1  15        0.06        0.91      0.32 o 
  -4   1  15      655.98      647.55     20.98 o 
  -3   1  15      222.80      238.77     10.81 o 
  -2   1  15       29.52       26.96      2.16 o 
  -1   1  15     2330.30     2528.95     10.48 o 
   0   1  15        0.10        0.14      0.68 o 
   1   1  15       13.01       10.38      0.54 o 
   2   1  15      123.52      132.17      0.79 o 
   3   1  15      110.66      105.34      0.82 o 
   4   1  15      134.93      141.17      1.72 o 
  -5   2  15       36.82       39.29      0.37 o 
  -4   2  15      541.83      553.51      1.56 o 
  -3   2  15       48.55       51.86      0.46 o 
  -2   2  15      158.26      162.59      1.90 o 
  -1   2  15     1530.60     1474.16     13.38 o 
   0   2  15      112.81      105.71      1.36 o 
   1   2  15       15.22       16.01      0.65 o 
   2   2  15      374.18      352.39     22.28 o 
   3   2  15       31.80       30.40      0.75 o 
  -5   3  15      225.96      218.78     11.94 o 
  -4   3  15       34.12       32.57      2.49 o 
  -3   3  15      264.05      274.66      5.22 o 
  -2   3  15      317.38      330.93     13.23 o 
  -1   3  15     2051.02     2035.90     51.59 o 
   0   3  15      410.63      399.25      0.97 o 
   1   3  15      221.51      223.65      1.21 o 
   2   3  15      214.60      200.49      1.28 o 
  -5   4  15       67.76       64.90      0.96 o 
  -4   4  15      278.94      281.91      1.57 o 
  -3   4  15      112.57      117.26      0.86 o 
  -2   4  15      619.48      584.42      8.64 o 
  -1   4  15     1069.27     1014.11      2.13 o 
   0   4  15      121.61      109.56      2.44 o 
   1   4  15      592.94      584.24      8.13 o 
  -4   5  15       68.76       78.22      1.62 o 
  -3   5  15      132.71      136.65     13.89 o 
  -2   5  15        1.77        3.14      0.61 o 
  -1   5  15      192.76      202.92      7.61 o 
   0   5  15       18.95       17.20      1.14 o 
   0  -5  16       48.71       43.88      2.97 o 
   1  -5  16      732.78      697.35     37.25 o 
   2  -5  16       64.64       67.06     10.52 o 
   3  -5  16        2.29        4.12      0.72 o 
   4  -5  16      327.60      316.26      2.04 o 
   5  -5  16       12.45       16.34      0.80 o 
  -2  -4  16      184.71      212.42      7.72 o 
  -1  -4  16      436.17      410.06     24.99 o 
   0  -4  16      222.06      216.15      3.96 o 
   1  -4  16      516.65      511.04      7.96 o 
   2  -4  16      625.95      617.08      1.41 o 
   3  -4  16       23.13       19.94      0.62 o 
   4  -4  16       16.70       19.72      2.37 o 
   5  -4  16      190.46      205.78     11.25 o 
  -3  -3  16        2.76        3.67      0.92 o 
  -2  -3  16      595.84      582.24     78.22 o 
  -1  -3  16       79.32       74.80      0.65 o 
   0  -3  16      101.68      101.74      0.93 o 
   1  -3  16      344.64      328.20      3.58 o 
   2  -3  16       58.52       55.42      1.82 o 
   3  -3  16       17.83       20.06      0.50 o 
   4  -3  16       88.37       87.21      0.62 o 
   5  -3  16      189.04      174.62     28.53 o 
  -3  -2  16       10.20       10.04      0.54 o 
  -2  -2  16       57.47       55.63      1.70 o 
  -1  -2  16      129.06      125.76      3.02 o 
   0  -2  16        5.98        5.65      1.07 o 
   1  -2  16     1086.09     1077.68      8.60 o 
   2  -2  16        2.28        4.82      0.35 o 
   3  -2  16     1377.65     1428.96     20.67 o 
   4  -2  16      565.95      576.18     16.59 o 
   5  -2  16        4.32        3.37      0.76 o 
  -4  -1  16       55.41       58.74      3.27 o 
  -3  -1  16      415.72      437.90      2.00 o 
  -2  -1  16       50.76       56.02      1.20 o 
  -1  -1  16      220.54      204.00      1.61 o 
   0  -1  16      300.98      296.75      1.81 o 
   1  -1  16        2.09        2.38      0.35 o 
   2  -1  16      771.34      760.28     22.47 o 
   3  -1  16      237.22      272.20      1.10 o 
   4  -1  16        1.22        1.68      0.54 o 
   5  -1  16       26.22       25.85      0.52 o 
  -5   0  16      317.15      331.59      1.06 o 
  -4   0  16       71.66       73.89      0.65 o 
  -3   0  16     3682.48     3666.65     45.46 o 
  -2   0  16      473.17      495.51      0.78 o 
  -1   0  16      399.65      406.76      1.60 o 
   0   0  16      246.73      241.71      1.78 o 
   1   0  16      103.25      110.86      0.83 o 
   2   0  16        1.97        1.24      0.34 o 
   3   0  16      558.88      552.35      2.90 o 
   4   0  16        0.24        1.44      0.55 o 
   5   0  16       75.96       72.20      3.56 o 
  -5   1  16       16.58       17.36      0.98 o 
  -4   1  16      516.28      520.17      1.89 o 
  -3   1  16     2920.17     3077.86     54.03 o 
  -2   1  16       32.64       29.33      0.52 o 
  -1   1  16      491.89      509.13      1.39 o 
   0   1  16      461.15      443.08      8.96 o 
   1   1  16       52.77       49.16      0.61 o 
   2   1  16       12.29       13.56      0.43 o 
   3   1  16      221.91      225.93      1.05 o 
   4   1  16       97.32       97.83      2.61 o 
  -5   2  16        2.18        2.78      0.45 o 
  -4   2  16      474.77      462.74      1.14 o 
  -3   2  16      239.92      240.63      0.58 o 
  -2   2  16      104.96      104.85      3.24 o 
  -1   2  16     1820.13     1752.59      2.09 o 
   0   2  16       46.11       44.48      0.49 o 
   1   2  16        0.95        1.46      0.46 o 
   2   2  16     1157.99     1125.57      2.10 o 
   3   2  16       35.18       35.47      0.84 o 
  -5   3  16      124.26      123.55      1.07 o 
  -4   3  16       10.72        7.32      1.20 o 
  -3   3  16      641.68      615.65      1.29 o 
  -2   3  16       87.41       93.35     12.85 o 
  -1   3  16      172.43      167.22      0.99 o 
   0   3  16      437.10      403.15      0.96 o 
   1   3  16       15.69       13.93      0.58 o 
   2   3  16      253.45      238.02      1.46 o 
  -5   4  16      135.48      136.90      5.85 o 
  -4   4  16      139.52      155.53      9.80 o 
  -3   4  16      113.05      106.45      0.85 o 
  -2   4  16      893.14      923.70     20.27 o 
  -1   4  16      297.43      292.96      1.36 o 
   0   4  16      117.87      114.07      1.43 o 
   1   4  16      489.77      481.44     11.69 o 
  -4   5  16       24.15       35.25      1.03 o 
  -3   5  16       58.48       59.93      2.14 o 
  -2   5  16        7.98        9.00      0.87 o 
  -1   5  16      120.34      134.64      7.79 o 
   0  -5  17       53.57       54.52      5.56 o 
   1  -5  17       61.71      126.15     50.61 o 
   3  -5  17       18.11       19.58      0.96 o 
   4  -5  17      249.97      252.94      1.15 o 
   5  -5  17       23.17       24.68      0.54 o 
  -1  -4  17      571.79      569.93     12.10 o 
   0  -4  17        3.29       14.75      7.28 o 
   1  -4  17      158.49      171.37      1.15 o 
   2  -4  17     1053.56     1076.97      1.48 o 
   3  -4  17       68.82       66.59      3.47 o 
   4  -4  17        1.22        1.15      0.52 o 
   5  -4  17      159.62      164.50      0.77 o 
  -3  -3  17       66.97       72.09      1.47 o 
  -2  -3  17      272.27      230.41      1.31 o 
  -1  -3  17       74.06       70.23      0.89 o 
   0  -3  17      247.71      237.10      1.14 o 
   1  -3  17      193.21      188.84      0.71 o 
   2  -3  17        1.94        1.74      0.53 o 
   3  -3  17      100.59      101.94      0.57 o 
   4  -3  17       31.92       27.31      0.39 o 
   5  -3  17      169.34      171.73      4.13 o 
  -3  -2  17       17.59       20.34      0.71 o 
  -2  -2  17      170.26      198.99      0.95 o 
  -1  -2  17       78.76       81.06      1.44 o 
   0  -2  17       26.80       30.99      0.47 o 
   1  -2  17      926.93      887.72     16.25 o 
   2  -2  17       41.03       45.11      1.55 o 
   3  -2  17       86.09       94.72      2.15 o 
   4  -2  17      447.24      420.44      1.02 o 
   5  -2  17        2.69        3.33      0.42 o 
  -4  -1  17      102.09      104.54      2.42 o 
  -3  -1  17      200.85      195.93      1.71 o 
  -2  -1  17       27.92       27.15      0.44 o 
  -1  -1  17      347.65      347.70      4.97 o 
   0  -1  17       10.82       15.11      0.46 o 
   1  -1  17       29.58       29.50      0.45 o 
   2  -1  17      625.55      591.51      4.63 o 
   3  -1  17      425.41      476.57      4.06 o 
   4  -1  17       77.05       78.59      2.40 o 
   5  -1  17       63.46       62.90      0.63 o 
  -5   0  17       72.91       65.32      0.63 o 
  -4   0  17      194.62      206.84      1.57 o 
  -3   0  17     1007.32     1016.73      8.73 o 
  -2   0  17      421.26      446.66      0.93 o 
  -1   0  17      223.48      235.21      7.11 o 
   0   0  17     3279.73     3378.31      3.35 o 
   1   0  17       31.99       30.78      0.46 o 
   2   0  17        7.54       10.17      0.55 o 
   3   0  17     1421.86     1513.84      2.07 o 
   4   0  17        0.29        0.47      1.20 o 
  -5   1  17       37.83       32.54      0.49 o 
  -4   1  17      164.66      162.54      0.66 o 
  -3   1  17      757.48      786.90      1.14 o 
  -2   1  17      424.61      407.57      4.90 o 
  -1   1  17      433.42      450.10      1.95 o 
   0   1  17      150.12      149.11      0.56 o 
   1   1  17       69.16       68.97      1.86 o 
   2   1  17        2.56        1.99      0.62 o 
   3   1  17      366.38      328.78     31.37 o 
   4   1  17       73.20       72.52      9.05 o 
  -5   2  17        1.36        2.39      0.31 o 
  -4   2  17      547.69      552.19     13.44 o 
  -3   2  17      864.93      829.60      1.42 o 
  -2   2  17       52.16       58.20      1.25 o 
  -1   2  17     1741.49     1662.60     41.36 o 
   0   2  17       15.64       14.32      0.67 o 
   1   2  17       11.39       11.52      0.64 o 
   2   2  17      673.10      719.61     12.34 o 
   3   2  17       32.91       36.24      2.03 o 
  -4   3  17       11.66       10.70      0.45 o 
  -3   3  17      374.58      432.54     10.01 o 
  -2   3  17       16.80       16.07      1.11 o 
  -1   3  17       51.03       47.79      3.51 o 
   0   3  17      856.66      888.79     22.98 o 
   1   3  17       13.73       12.69      0.56 o 
   2   3  17        1.54        2.62      1.58 o 
  -5   4  17      203.25      175.81     10.79 o 
  -4   4  17       86.69       85.75      0.75 o 
  -3   4  17       61.06       64.24      6.51 o 
  -2   4  17      823.95      821.82      1.88 o 
  -1   4  17       14.65       13.30      0.56 o 
   0   4  17       20.20       18.34      1.14 o 
   1   4  17      476.25      487.46     18.06 o 
  -4   5  17       37.39       37.52      2.95 o 
  -3   5  17        1.87        1.94      0.73 o 
  -2   5  17       45.90       44.96      2.04 o 
  -1   5  17      453.59      433.82      5.26 o 
   0  -5  18        4.73        3.87      0.75 o 
   1  -5  18      222.07      210.93      1.02 o 
   2  -5  18        0.80        3.36      1.64 o 
   3  -5  18       71.01       75.82      1.68 o 
   4  -5  18        3.69        6.65      1.54 o 
  -1  -4  18      959.75      931.59      1.69 o 
   0  -4  18        1.94        2.66      0.61 o 
   1  -4  18      183.17      193.67      1.05 o 
   2  -4  18      898.32      919.76     19.72 o 
   3  -4  18        1.33        1.77      0.80 o 
   4  -4  18      132.77      138.08      0.88 o 
   5  -4  18      111.71      108.62      0.90 o 
  -2  -3  18      218.77      280.10      3.26 o 
  -1  -3  18       11.50       15.50      3.27 o 
   0  -3  18      577.22      584.65      3.76 o 
   1  -3  18      226.09      223.30      0.74 o 
   2  -3  18        0.11        0.10      0.42 o 
   3  -3  18       47.41       40.72      1.58 o 
   4  -3  18       98.51       95.04      3.90 o 
   5  -3  18      231.12      233.88      0.70 o 
  -3  -2  18       54.34       54.17      0.63 o 
  -2  -2  18      765.99      762.70      2.73 o 
  -1  -2  18       14.00       14.75      1.14 o 
   0  -2  18        8.58        8.63      0.55 o 
   1  -2  18     1216.33     1149.65     13.22 o 
   2  -2  18       60.84       69.14      0.59 o 
   3  -2  18       37.95       41.81      0.75 o 
   4  -2  18      301.79      289.98     13.35 o 
   5  -2  18        6.12        6.16      0.66 o 
  -4  -1  18      162.48      157.56      4.35 o 
  -3  -1  18       28.24       31.02      0.71 o 
  -2  -1  18        5.32        4.19      0.43 o 
  -1  -1  18      455.20      452.56      3.06 o 
   0  -1  18       50.52       46.92      1.59 o 
   1  -1  18      336.17      344.68      5.28 o 
   2  -1  18      870.56      852.56      4.29 o 
   3  -1  18       19.09       26.29      0.51 o 
   4  -1  18      118.07      130.57     13.12 o 
   5  -1  18       68.43       71.41      0.86 o 
  -5   0  18      390.34      409.75     25.90 o 
  -4   0  18       57.63       51.14      1.22 o 
  -3   0  18     1677.71     1653.47     24.39 o 
  -2   0  18       38.08       41.27      0.66 o 
  -1   0  18      142.46      155.59      5.96 o 
   0   0  18     2153.34     2160.22     45.48 o 
   1   0  18        0.65        0.55      0.37 o 
   2   0  18        7.78        7.76      1.18 o 
   3   0  18      334.71      357.32     33.46 o 
   4   0  18        0.91        2.81      0.56 o 
  -5   1  18      145.70      134.95      0.49 o 
  -4   1  18      131.05      136.48      4.75 o 
  -3   1  18      162.67      172.31      3.45 o 
  -2   1  18      225.22      223.90      4.66 o 
  -1   1  18        9.17       10.13      0.40 o 
   0   1  18      522.45      509.82      0.97 o 
   1   1  18      119.34      120.09      1.87 o 
   2   1  18       53.37       43.85      1.68 o 
   3   1  18      378.27      398.12     14.51 o 
   4   1  18       36.20       39.77      0.82 o 
  -5   2  18        0.63        0.89      0.33 o 
  -4   2  18      397.58      420.19     14.60 o 
  -3   2  18      310.10      276.25      8.90 o 
  -2   2  18        6.28        8.23      0.81 o 
  -1   2  18      853.90      829.26     21.04 o 
   0   2  18     1035.46     1041.44     12.37 o 
   1   2  18      140.62      140.62      0.70 o 
   2   2  18      502.16      500.12      8.82 o 
   3   2  18       95.70       85.38      3.76 o 
  -5   3  18       21.18       21.27      0.46 o 
  -4   3  18       69.52       69.54      0.56 o 
  -3   3  18      758.66      690.62     30.94 o 
  -2   3  18       93.34       90.69      0.80 o 
  -1   3  18      120.51      114.01     11.62 o 
   0   3  18      340.69      344.61     13.39 o 
   1   3  18       73.73       73.19      2.11 o 
   2   3  18      181.67      172.79     10.00 o 
  -5   4  18      248.25      233.37      0.90 o 
  -4   4  18       56.84       65.57      3.93 o 
  -3   4  18       25.72       27.99      2.78 o 
  -2   4  18      724.67      824.83      2.02 o 
  -1   4  18        8.80        6.81      0.88 o 
   0   4  18        4.84        4.09      0.77 o 
   1   4  18      236.32      219.18      6.45 o 
  -4   5  18       40.01       38.29      1.01 o 
  -3   5  18        0.17        0.77      0.56 o 
  -2   5  18      118.90      119.15      3.95 o 
  -1   5  18      299.53      277.85     24.98 o 
   0  -5  19       14.32       13.13      0.96 o 
   2  -5  19        8.08        9.94      0.94 o 
   3  -5  19      131.82      138.11      1.11 o 
   4  -5  19       25.56       28.31      1.98 o 
   0  -4  19      157.72      153.23      3.83 o 
   1  -4  19      354.37      354.30     17.53 o 
   2  -4  19     1055.71     1045.90      4.42 o 
   3  -4  19        0.22       -0.02      0.61 o 
   4  -4  19      830.85      860.70      4.38 o 
   5  -4  19       61.26       56.24      2.05 o 
  -2  -3  19       11.92       13.30      0.67 o 
  -1  -3  19        5.43        5.42      0.59 o 
   0  -3  19      531.62      526.37      4.90 o 
   1  -3  19       77.29       76.36      0.74 o 
   2  -3  19      102.96      107.26      4.96 o 
   3  -3  19      343.51      325.33      6.05 o 
   4  -3  19      204.82      200.26      0.64 o 
   5  -3  19      207.16      210.82      4.07 o 
  -3  -2  19       13.27       15.47      0.64 o 
  -2  -2  19     1201.66     1111.72      2.15 o 
  -1  -2  19        0.18        1.37      0.47 o 
   0  -2  19       81.37       82.59      1.28 o 
   1  -2  19      823.55      790.63      4.01 o 
   2  -2  19       97.87      101.29      0.53 o 
   3  -2  19       47.72       50.83      0.54 o 
   4  -2  19      202.43      189.26      5.90 o 
   5  -2  19        3.84        3.80      0.66 o 
  -4  -1  19      216.74      208.05      6.82 o 
  -3  -1  19       15.66       13.57      0.49 o 
  -2  -1  19      333.39      300.41      1.52 o 
  -1  -1  19      317.53      325.30      1.01 o 
   0  -1  19      272.57      260.06      1.33 o 
   1  -1  19      698.03      706.50     21.94 o 
   2  -1  19      508.65      504.67      1.23 o 
   3  -1  19      182.77      161.05      4.24 o 
   4  -1  19      343.85      333.56      7.50 o 
   5  -1  19       80.92       81.44      4.34 o 
  -4   0  19       86.76       90.38      1.86 o 
  -3   0  19      798.87      781.47     14.13 o 
  -2   0  19      172.22      179.35      5.65 o 
  -1   0  19       11.96       14.07      0.81 o 
   0   0  19     1130.13     1141.86      5.06 o 
   1   0  19       28.09       28.32      0.61 o 
   2   0  19       86.61       81.41      2.03 o 
   3   0  19      322.82      293.38      2.80 o 
   4   0  19        0.63        0.62      0.58 o 
  -5   1  19      133.38      131.35      0.76 o 
  -4   1  19        6.50        7.45      0.55 o 
  -3   1  19        7.88        7.27      0.55 o 
  -2   1  19      789.99      817.24      9.28 o 
  -1   1  19       27.01       25.86      0.88 o 
   0   1  19     1239.68     1160.50      6.74 o 
   1   1  19       65.77       65.66      1.04 o 
   2   1  19       74.13       71.65      0.71 o 
   3   1  19      212.86      243.88     23.14 o 
   4   1  19       14.40       15.73      0.70 o 
  -5   2  19        0.02        0.19      0.37 o 
  -4   2  19      305.63      307.84      0.97 o 
  -3   2  19       65.04       50.92      1.56 o 
  -2   2  19       22.83       22.00      0.54 o 
  -1   2  19      544.18      544.32      2.75 o 
   0   2  19      191.48      194.98      8.59 o 
   1   2  19      205.89      199.58      5.26 o 
   2   2  19       54.66       52.03      3.77 o 
  -5   3  19        1.54        2.46      0.40 o 
  -4   3  19      135.47      127.56      0.80 o 
  -3   3  19      749.46      581.30     29.68 o 
  -2   3  19      254.71      262.31      2.36 o 
  -1   3  19      289.46      273.82     17.91 o 
   0   3  19      223.41      230.09      4.89 o 
   1   3  19      109.78      106.94      1.33 o 
   2   3  19      409.34      404.65      1.71 o 
  -5   4  19      246.65      235.20     13.84 o 
  -4   4  19       10.50       11.87      0.64 o 
  -3   4  19       56.37       99.23      4.67 o 
  -2   4  19      484.48      505.75      1.67 o 
  -1   4  19       46.10       45.05      2.45 o 
   0   4  19       93.61      105.54      1.17 o 
   1   4  19      108.37      104.57      0.94 o 
  -4   5  19      157.75      143.47     15.13 o 
  -3   5  19       35.00       40.48      1.37 o 
  -2   5  19      173.90      169.83     11.88 o 
  -1   5  19      161.64      165.18      6.64 o 
   1  -5  20      306.96      309.11     19.16 o 
   2  -5  20       45.77       46.61      1.90 o 
   3  -5  20      299.74      310.59     15.92 o 
   4  -5  20       15.90       14.30      0.55 o 
  -1  -4  20      828.58      819.09     30.89 o 
   0  -4  20      179.67      178.30      2.34 o 
   2  -4  20      607.28      602.91     21.84 o 
   3  -4  20       21.52       21.40      1.29 o 
   4  -4  20       11.86       11.79      0.50 o 
   5  -4  20       21.46       15.99      0.42 o 
  -2  -3  20        5.45        7.72      0.83 o 
  -1  -3  20      124.62      125.72      1.14 o 
   0  -3  20      546.70      544.62      6.49 o 
   1  -3  20        0.54        0.75      0.49 o 
   2  -3  20      157.55      162.02      3.08 o 
   3  -3  20      169.98      166.45      2.97 o 
   4  -3  20       34.01       38.25      0.59 o 
   5  -3  20      253.60      267.51      8.35 o 
  -3  -2  20       20.61       19.27      0.83 o 
  -1  -2  20        0.08       -0.42      0.48 o 
   0  -2  20      234.53      229.20      3.14 o 
   1  -2  20      190.61      180.84      1.29 o 
   2  -2  20       81.22       85.49      1.00 o 
   3  -2  20       95.09       89.99      0.90 o 
   4  -2  20      297.73      285.93     12.97 o 
   5  -2  20       36.89       40.54      1.74 o 
  -4  -1  20      198.81      195.46      3.84 o 
  -3  -1  20        5.55        5.99      0.49 o 
  -2  -1  20      758.18      722.03      8.62 o 
  -1  -1  20      261.21      268.05      0.87 o 
   0  -1  20      289.25      283.53      1.40 o 
   1  -1  20     1184.26     1187.80     55.92 o 
   2  -1  20      330.11      323.98      2.55 o 
   3  -1  20      148.15      137.06      1.12 o 
   4  -1  20      317.09      315.54      1.78 o 
   5  -1  20       68.18       64.59      1.54 o 
  -4   0  20        3.75        3.30      0.44 o 
  -3   0  20      721.02      733.23      4.92 o 
  -2   0  20       55.72       57.17      0.98 o 
  -1   0  20       20.44       18.59      0.58 o 
   0   0  20      483.47      482.69     10.90 o 
   1   0  20       20.71       24.26      0.65 o 
   2   0  20      297.45      283.42      1.92 o 
   3   0  20      207.05      212.41     11.11 o 
   4   0  20        0.24        1.49      1.32 o 
  -5   1  20      734.90      757.48      8.78 o 
  -4   1  20        3.40        3.66      0.48 o 
  -3   1  20      249.26      247.00      2.10 o 
  -2   1  20      142.76      143.70      0.87 o 
  -1   1  20       14.63       16.90      0.54 o 
   0   1  20      736.93      690.07     23.51 o 
   1   1  20       66.54       66.80      1.71 o 
   2   1  20       36.11       37.24      1.62 o 
   3   1  20      725.64      744.34      1.84 o 
   4   1  20        2.74        4.34      0.76 o 
  -5   2  20        0.83        0.72      0.56 o 
  -4   2  20      224.33      228.70      0.77 o 
  -3   2  20        0.05        0.09      0.70 o 
  -2   2  20       50.29       52.52      0.57 o 
  -1   2  20       91.96       96.72      4.50 o 
   0   2  20      634.25      654.27     25.13 o 
   1   2  20      501.43      469.39     20.81 o 
   2   2  20        0.87        1.98      0.83 o 
   3   2  20        5.38        6.20      0.91 o 
  -5   3  20        0.08        0.63      0.41 o 
  -4   3  20      222.94      216.62      0.97 o 
  -3   3  20      361.83      417.33      1.33 o 
  -2   3  20      246.00      241.89     15.74 o 
  -1   3  20      490.65      498.59     24.73 o 
   0   3  20     1788.65     1795.06     40.27 o 
   1   3  20       80.95       86.64      1.09 o 
   2   3  20      716.42      727.59     54.83 o 
  -4   4  20        7.03        8.27      0.93 o 
  -3   4  20       34.73       33.74      3.78 o 
  -2   4  20      283.24      265.52      8.35 o 
  -1   4  20        5.29        7.03      0.92 o 
   0   4  20       13.48       12.33      1.04 o 
  -3   5  20      107.52      118.91      5.11 o 
  -2   5  20      223.74      233.26      3.25 o 
   1  -5  21      273.04      269.29      2.97 o 
   2  -5  21      129.44      130.72      1.32 o 
   3  -5  21      372.83      368.49      7.26 o 
   4  -5  21        0.41        1.34      0.65 o 
  -1  -4  21      207.40      177.96      1.47 o 
   0  -4  21      271.72      267.60      1.46 o 
   1  -4  21       66.47       71.41      1.07 o 
   2  -4  21      523.72      506.21     22.93 o 
   3  -4  21       19.29       18.78      0.70 o 
   4  -4  21        0.23        0.91      0.80 o 
   5  -4  21        2.46        1.60      0.53 o 
  -2  -3  21       31.83       30.78      1.01 o 
  -1  -3  21      267.46      258.88      6.76 o 
   0  -3  21      265.64      257.29      1.24 o 
   1  -3  21      308.86      299.73      1.19 o 
   2  -3  21      536.27      539.94      7.28 o 
   3  -3  21      236.51      226.16      9.27 o 
   4  -3  21      810.27      815.82     18.56 o 
   5  -3  21      169.65      187.02      2.76 o 
  -3  -2  21        0.45        0.17      0.58 o 
  -2  -2  21      140.39      144.59      4.07 o 
  -1  -2  21        0.29        0.66      0.49 o 
   0  -2  21      415.77      404.22      1.33 o 
   1  -2  21      145.28      142.60      1.37 o 
   2  -2  21       25.94       23.85      1.57 o 
   3  -2  21      355.05      343.36      1.38 o 
   4  -2  21      312.78      338.62     18.81 o 
   5  -2  21       58.72       62.86      2.70 o 
  -4  -1  21      329.79      340.84      0.98 o 
  -3  -1  21        0.33        0.38      0.50 o 
  -2  -1  21     2027.36     1959.08      3.72 o 
  -1  -1  21       40.00       44.24      1.35 o 
   0  -1  21      275.24      273.35      2.04 o 
   1  -1  21     1714.33     1638.01      1.53 o 
   2  -1  21       63.52       61.10      0.53 o 
   3  -1  21      280.13      268.89      1.62 o 
   4  -1  21      634.87      662.91     18.35 o 
  -4   0  21        1.71        2.57      0.63 o 
  -3   0  21      386.40      403.18      3.01 o 
  -2   0  21     2185.70     2178.03      9.47 o 
  -1   0  21      118.60      117.31      0.58 o 
   0   0  21       39.36       43.55      0.93 o 
   1   0  21       23.04       18.87      0.72 o 
   2   0  21      510.39      505.82      1.36 o 
   3   0  21       18.48       20.32      0.70 o 
   4   0  21       11.52       11.68      0.71 o 
  -5   1  21      316.13      310.34      8.68 o 
  -4   1  21       33.84       35.56      0.45 o 
  -3   1  21       64.20       57.29      0.71 o 
  -2   1  21     1714.22     1739.56     29.29 o 
  -1   1  21        1.72        3.39      1.50 o 
   0   1  21     1134.31     1110.19     36.44 o 
   1   1  21        7.60        7.33      0.46 o 
   2   1  21        0.20        0.63      1.39 o 
   3   1  21     1055.32     1096.35     42.05 o 
  -4   2  21      156.28      157.18      1.76 o 
  -3   2  21        2.23        2.67      0.41 o 
  -2   2  21      213.79      218.95      1.03 o 
  -1   2  21       39.94       41.57      0.93 o 
   0   2  21       48.01       50.25      1.58 o 
   1   2  21      391.78      382.09     23.46 o 
   2   2  21      139.41      133.17      6.34 o 
   3   2  21      223.21      220.58      1.40 o 
  -5   3  21       69.95       69.75      0.66 o 
  -4   3  21      237.14      225.64      1.61 o 
  -3   3  21      254.04      292.08      1.19 o 
  -2   3  21      228.19      221.67      9.90 o 
  -1   3  21      528.86      468.32     45.47 o 
   0   3  21       93.34       92.80      2.04 o 
   1   3  21       26.96       29.34      1.03 o 
   2   3  21      488.85      493.70      2.01 o 
  -4   4  21        4.45        6.25      0.71 o 
  -3   4  21        3.53        0.86      1.10 o 
  -2   4  21      148.15      143.12      1.00 o 
  -1   4  21        3.06        4.19      0.90 o 
   1  -5  22       49.86       47.95      1.67 o 
   2  -5  22      356.08      366.90      1.43 o 
   3  -5  22      491.97      476.76      2.81 o 
  -1  -4  22      102.31       96.74      3.26 o 
   0  -4  22      134.61      128.35      1.20 o 
   1  -4  22      453.04      476.89      6.95 o 
   2  -4  22       21.92       21.83      0.63 o 
   3  -4  22        1.94        1.40      0.52 o 
   4  -4  22       63.03       66.77      1.67 o 
  -2  -3  22       36.65       38.49      0.83 o 
  -1  -3  22      493.50      500.47      1.72 o 
   0  -3  22      139.73      133.40      2.29 o 
   1  -3  22      156.47      147.07      0.74 o 
   2  -3  22      463.56      451.30      1.27 o 
   3  -3  22       47.26       44.91      0.55 o 
   4  -3  22        0.54       -0.29      0.45 o 
   5  -3  22      156.37      151.59      1.67 o 
  -3  -2  22        0.55        1.52      0.64 o 
  -2  -2  22       12.58       15.97      1.09 o 
  -1  -2  22       35.23       36.85      0.84 o 
   0  -2  22      562.07      565.36      2.73 o 
   1  -2  22        3.44        4.33      0.75 o 
   2  -2  22        0.12        0.14      0.44 o 
   3  -2  22      391.68      380.54      5.16 o 
   4  -2  22       13.11       15.15      0.46 o 
   5  -2  22      172.56      179.50      0.96 o 
  -4  -1  22      221.15      220.92     10.52 o 
  -3  -1  22       23.00       23.00      0.56 o 
  -2  -1  22      392.04      394.75      4.83 o 
  -1  -1  22       37.15       35.22      0.71 o 
   0  -1  22       49.07       53.01      1.12 o 
   1  -1  22     2942.47     2856.16      6.97 o 
   2  -1  22        1.32        1.09      0.65 o 
   3  -1  22      105.42      106.99      1.64 o 
   4  -1  22      862.55      872.71     28.67 o 
  -4   0  22       35.93       33.34      0.78 o 
  -3   0  22      275.53      283.90      2.09 o 
  -2   0  22       10.69       10.28      0.98 o 
  -1   0  22      319.30      319.74      6.65 o 
   0   0  22        0.11        1.32      0.55 o 
   1   0  22      328.39      307.54      2.73 o 
   2   0  22      621.43      617.40      2.95 o 
   3   0  22        9.09        8.91      0.51 o 
   4   0  22       24.82       22.76      0.78 o 
  -4   1  22       38.48       37.39      0.60 o 
  -3   1  22      159.20      158.31      2.70 o 
  -2   1  22     1098.68     1100.05     26.10 o 
  -1   1  22        4.47        5.56      0.64 o 
   0   1  22      430.77      431.22     14.18 o 
   1   1  22       23.84       24.75      0.65 o 
   2   1  22       33.66       32.28      0.79 o 
   3   1  22      659.42      651.87      1.84 o 
  -5   2  22       24.00       31.65      0.87 o 
  -4   2  22      113.33      114.26      4.48 o 
  -3   2  22       25.01       19.85      0.45 o 
  -2   2  22       26.92       38.84      0.75 o 
  -1   2  22        6.76        5.47      0.49 o 
   0   2  22       73.84       72.11      0.69 o 
   1   2  22      729.74      719.35      1.86 o 
   2   2  22      212.13      204.13      3.87 o 
  -5   3  22       19.37       16.12      1.14 o 
  -4   3  22      317.96      316.53      1.15 o 
  -3   3  22      198.67      237.57     15.94 o 
  -2   3  22      130.60      130.99      2.11 o 
  -1   3  22      453.37      425.81     47.97 o 
   0   3  22        0.15        0.22      0.83 o 
   1   3  22        0.09       -0.90      0.90 o 
  -4   4  22        2.34        3.25      0.80 o 
  -3   4  22      196.13      212.77     21.29 o 
  -2   4  22       43.20       43.61      2.23 o 
  -1   4  22        0.07        0.80      0.64 o 
   0   4  22      420.23      396.67     12.26 o 
   2  -5  23        0.76        2.50      0.73 o 
   3  -5  23      360.84      374.54     15.63 o 
  -1  -4  23       52.45       63.52      1.09 o 
   0  -4  23       48.54       49.66      1.60 o 
   1  -4  23      632.50      640.36      1.68 o 
   2  -4  23       97.35      101.47      1.12 o 
   3  -4  23       10.79       12.54      0.55 o 
   4  -4  23      117.58      113.35      6.95 o 
  -2  -3  23       35.29       33.63      0.74 o 
  -1  -3  23     1208.33     1162.30      9.05 o 
   0  -3  23       18.21       18.21      0.59 o 
   1  -3  23      166.65      158.84      3.93 o 
   2  -3  23     1000.62     1010.56     34.29 o 
   3  -3  23       33.03       29.69      1.46 o 
   4  -3  23       29.52       33.08      0.51 o 
  -3  -2  23       36.06       35.21      0.95 o 
  -2  -2  23       12.52       13.92      0.82 o 
  -1  -2  23        8.07        9.11      0.54 o 
   0  -2  23      573.65      571.46      4.57 o 
   1  -2  23       99.58       98.69      1.95 o 
   2  -2  23       83.96       89.18      0.84 o 
   3  -2  23      507.88      503.40      2.24 o 
   4  -2  23       15.64       18.12      0.87 o 
  -3  -1  23        0.06       -0.23      0.53 o 
  -2  -1  23      609.11      615.66      6.26 o 
  -1  -1  23       21.14       20.74      0.51 o 
   0  -1  23        0.94        1.78      0.52 o 
   1  -1  23     1634.81     1599.50     19.70 o 
   2  -1  23       43.79       45.16      1.43 o 
   3  -1  23        6.24        5.36      0.56 o 
   4  -1  23      189.09      158.25     19.88 o 
  -4   0  23       70.52       59.09      5.61 o 
  -3   0  23      181.20      185.05      3.60 o 
  -2   0  23      182.03      174.00      1.90 o 
  -1   0  23      303.36      305.34      0.97 o 
   0   0  23       83.46       82.65      0.79 o 
   1   0  23        1.73        1.54      0.49 o 
   2   0  23      662.17      670.32      2.26 o 
   3   0  23       83.29       77.87      0.91 o 
   4   0  23       43.30       48.80      0.90 o 
  -4   1  23      131.38      125.04      0.85 o 
  -3   1  23       73.01       70.84      1.41 o 
  -2   1  23       70.28       55.28      1.21 o 
  -1   1  23       17.88       14.99      0.76 o 
   0   1  23      188.69      186.25      1.30 o 
   1   1  23      515.78      520.46     18.48 o 
   2   1  23      154.71      157.48      8.23 o 
   3   1  23      355.10      322.17     22.47 o 
  -4   2  23       70.61       70.57      0.54 o 
  -3   2  23       14.48       11.84      1.01 o 
  -2   2  23      643.57      588.64      9.72 o 
  -1   2  23        2.30        2.89      0.50 o 
   0   2  23      615.10      605.92     20.97 o 
   1   2  23       23.99       22.41      0.90 o 
   2   2  23      283.38      286.40      1.49 o 
  -4   3  23      293.86      287.36      1.29 o 
  -3   3  23      102.69      115.80      3.67 o 
  -2   3  23       46.08       46.07      3.18 o 
  -1   3  23      382.37      377.23      2.45 o 
   0   3  23        0.09        1.35      0.74 o 
   1   3  23       29.51       32.19      0.74 o 
  -4   4  23       27.02       26.44      1.54 o 
  -3   4  23      242.83      234.34     13.69 o 
  -2   4  23       30.59       36.15      2.85 o 
  -1   4  23        1.52        2.75      0.94 o 
   0   4  23      207.85      187.12      3.87 o 
   2  -5  24      107.96       94.42      1.19 o 
   0  -4  24        0.43        1.91      0.69 o 
   1  -4  24      695.46      700.84     20.04 o 
   2  -4  24      243.50      239.35      9.93 o 
   3  -4  24       93.26       95.49      4.62 o 
   4  -4  24      253.28      234.57      1.06 o 
  -2  -3  24        7.34        8.05      0.69 o 
  -1  -3  24      859.70      852.54      2.40 o 
   0  -3  24        0.06       -0.40      0.58 o 
   1  -3  24        7.19        6.60      0.77 o 
   2  -3  24      306.94      302.63      1.60 o 
   3  -3  24        0.88        1.74      0.49 o 
   4  -3  24        9.84       12.35      0.49 o 
  -3  -2  24       34.96       33.17      2.04 o 
  -2  -2  24        1.38        1.39      0.79 o 
  -1  -2  24       17.03       15.13      0.62 o 
   0  -2  24      479.61      479.21      1.76 o 
   1  -2  24      232.37      224.71      1.09 o 
   2  -2  24      175.52      182.88      4.45 o 
   3  -2  24      283.18      276.99      2.20 o 
   4  -2  24       64.93       60.70      3.01 o 
  -3  -1  24       19.84       21.15      0.59 o 
  -2  -1  24       90.21       91.17      1.10 o 
  -1  -1  24      104.04      102.65      2.21 o 
   0  -1  24       97.72       95.70      0.62 o 
   1  -1  24      918.86      903.35      9.68 o 
   2  -1  24      121.98      122.13      1.38 o 
   3  -1  24       47.36       50.24      0.80 o 
   4  -1  24      277.15      214.76     55.75 o 
  -4   0  24      250.87      252.70      3.95 o 
  -3   0  24       67.91       59.97      6.29 o 
  -2   0  24       75.38       68.70      0.62 o 
  -1   0  24      482.37      493.13      6.95 o 
   0   0  24       46.64       46.27      0.55 o 
   1   0  24      942.79      939.29      1.86 o 
   2   0  24      495.91      489.87      3.59 o 
   3   0  24      112.80      114.19      4.41 o 
   4   0  24       52.30       62.89      1.93 o 
  -4   1  24       95.98      100.39      2.23 o 
  -3   1  24      161.15      171.09      1.54 o 
  -2   1  24      224.87      223.46      2.73 o 
  -1   1  24        9.80        8.08      0.54 o 
   0   1  24       25.60       29.09      1.71 o 
   1   1  24      739.00      747.83     18.96 o 
   2   1  24      289.59      294.48     10.27 o 
   3   1  24       41.49       42.52      0.68 o 
  -4   2  24       20.97       20.22      0.49 o 
  -3   2  24       12.00        8.52      0.50 o 
  -2   2  24      456.10      407.21      1.56 o 
  -1   2  24       32.22       30.02      1.24 o 
   0   2  24      416.61      403.01      1.47 o 
   1   2  24      379.68      373.42      1.53 o 
   2   2  24      182.62      191.51      2.99 o 
  -4   3  24      384.04      419.05     25.98 o 
  -3   3  24       36.31       36.25      3.85 o 
  -2   3  24        1.14        6.66      0.79 o 
  -1   3  24      263.84      260.75      1.36 o 
   0   3  24        3.02        2.95      0.99 o 
   1   3  24      235.45      225.85      1.49 o 
  -3   4  24      629.47      587.72     33.61 o 
  -2   4  24       30.22       34.92      2.42 o 
  -1   4  24        2.38        5.08      1.93 o 
   0  -4  25       51.06       48.95      1.30 o 
   1  -4  25      569.49      550.73      1.88 o 
   2  -4  25       30.20       29.36      1.73 o 
   3  -4  25      177.23      184.79      5.10 o 
   4  -4  25      111.51       86.91     22.07 o 
  -1  -3  25      174.82      189.92      0.97 o 
   0  -3  25        4.96        5.92      0.88 o 
   1  -3  25        9.84       11.01      1.45 o 
   2  -3  25       96.46       92.63      4.55 o 
   3  -3  25        9.03        8.92      0.72 o 
   4  -3  25      122.42      129.43      6.43 o 
  -2  -2  25        1.53        1.94      0.62 o 
  -1  -2  25     1380.24     1322.80     12.37 o 
   0  -2  25      336.96      334.81      2.35 o 
   1  -2  25      221.27      219.49      5.10 o 
   2  -2  25      376.64      382.23      2.55 o 
   3  -2  25      177.90      171.21      3.25 o 
   4  -2  25       16.29       15.21      0.50 o 
  -3  -1  25        3.98        5.13      0.56 o 
  -2  -1  25      157.77      167.11      0.77 o 
  -1  -1  25      148.04      141.20      1.34 o 
   0  -1  25      228.22      223.45      3.20 o 
   1  -1  25      248.58      244.98      5.04 o 
   2  -1  25       51.36       52.44      1.00 o 
   3  -1  25      205.11      198.02      1.87 o 
   4  -1  25       76.23       65.63      6.24 o 
  -4   0  25     1068.49     1138.34      2.71 o 
  -3   0  25       32.31       34.43      0.57 o 
  -2   0  25      142.50      130.70      0.69 o 
  -1   0  25      162.64      171.18      1.59 o 
   0   0  25      121.39      120.06      0.95 o 
   1   0  25      582.23      587.99      4.47 o 
   2   0  25      387.15      394.18      9.91 o 
   3   0  25       63.77       60.22      1.65 o 
  -4   1  25      107.04      115.43      5.74 o 
  -3   1  25      168.34      180.91      5.62 o 
  -2   1  25      146.41      152.33      1.75 o 
  -1   1  25       70.34       65.48      2.40 o 
   0   1  25        0.16        0.74      0.51 o 
   1   1  25      176.49      188.55      5.19 o 
   2   1  25      446.11      463.60      5.60 o 
   3   1  25        0.34        0.98      1.25 o 
  -4   2  25        8.19        9.46      0.63 o 
  -3   2  25        7.22        7.48      0.52 o 
  -2   2  25      186.68      216.59      1.59 o 
  -1   2  25        0.88        0.95      0.83 o 
   0   2  25      518.03      501.89      3.58 o 
   1   2  25     1014.58     1016.12     16.85 o 
   2   2  25      115.15      116.11      5.09 o 
  -4   3  25      319.73      323.93      4.68 o 
  -3   3  25        0.96        1.99      0.68 o 
  -2   3  25        1.89        5.47      0.82 o 
  -1   3  25      190.26      199.54      1.29 o 
   0   3  25        5.90        5.52      0.67 o 
   1   3  25       16.51       17.86      0.97 o 
  -3   4  25      620.08      649.06     46.88 o 
  -1   4  25        9.92       12.44      1.67 o 
   0  -4  26      143.19      135.29      2.37 o 
   1  -4  26      337.57      333.82      5.06 o 
   2  -4  26      128.65      127.10      2.71 o 
   3  -4  26      343.19      351.38      1.58 o 
  -1  -3  26      209.78      207.39      1.02 o 
   0  -3  26       11.53       11.93      0.92 o 
   1  -3  26       98.00      102.55      1.06 o 
   2  -3  26      223.61      219.46      3.38 o 
   3  -3  26        9.01        9.85      1.20 o 
   4  -3  26      233.11      242.98     13.75 o 
  -2  -2  26        0.81        1.14      0.63 o 
  -1  -2  26      827.60      812.62     18.21 o 
   0  -2  26      169.66      166.10      4.18 o 
   1  -2  26      145.28      148.10      1.33 o 
   2  -2  26      647.82      632.44      4.33 o 
   3  -2  26       37.96       35.52      0.63 o 
   4  -2  26       34.62       31.42      0.67 o 
  -3  -1  26        1.02        2.43      0.58 o 
  -2  -1  26       26.59       28.46      0.79 o 
  -1  -1  26      988.09      976.56      6.08 o 
   0  -1  26      523.23      512.72      1.08 o 
   1  -1  26       41.87       42.27      0.81 o 
   2  -1  26       43.73       42.86      0.74 o 
   3  -1  26      359.18      366.31     11.33 o 
   4  -1  26        3.46        2.00      0.69 o 
  -4   0  26      260.48      234.92      4.80 o 
  -3   0  26        1.63        1.76      0.69 o 
  -2   0  26       14.25       11.20      0.67 o 
  -1   0  26     1905.52     1884.44     13.26 o 
   0   0  26       30.96       30.02      0.68 o 
   1   0  26      847.12      858.42     26.23 o 
   2   0  26       54.85       53.88      0.81 o 
   3   0  26       16.32       17.01      1.60 o 
  -4   1  26       59.43       58.72      0.61 o 
  -3   1  26      260.98      275.71      2.85 o 
  -2   1  26      212.87      213.61      3.40 o 
  -1   1  26       32.08       31.45      0.57 o 
   0   1  26        0.97        1.45      1.20 o 
   1   1  26       26.19       26.54      0.79 o 
   2   1  26      508.68      545.79      1.61 o 
   3   1  26       55.73       58.84      0.96 o 
  -4   2  26       25.78       29.63      0.54 o 
  -3   2  26        7.49        7.26      0.81 o 
  -2   2  26      288.64      314.04      3.31 o 
  -1   2  26       10.46        9.90      0.58 o 
   0   2  26      284.08      287.23     15.91 o 
   1   2  26       36.64       37.62      0.73 o 
   2   2  26       12.86       14.19      1.63 o 
  -4   3  26      339.72      304.41      2.31 o 
  -3   3  26       19.37       21.67      0.78 o 
  -2   3  26        3.94        3.38      0.86 o 
  -1   3  26      119.80      117.48      4.98 o 
   0   3  26        0.34        0.80      0.84 o 
   1   3  26      314.76      320.71      7.06 o 
  -2   4  26      172.96      209.27      1.03 o 
   1  -4  27      199.23      193.15     11.98 o 
   2  -4  27       62.94       62.84      1.12 o 
   3  -4  27      334.24      324.13     11.64 o 
  -1  -3  27       60.49       62.29      2.47 o 
   0  -3  27        0.13        0.59      0.79 o 
   1  -3  27      173.02      181.10      1.31 o 
   2  -3  27        3.29        3.81      0.78 o 
   3  -3  27       58.50       65.03      4.28 o 
   4  -3  27      275.22      278.17      0.94 o 
  -2  -2  27        2.59        1.97      0.65 o 
  -1  -2  27      254.01      253.52      3.45 o 
   0  -2  27      108.15      109.15      1.65 o 
   1  -2  27       28.53       28.45      0.63 o 
   2  -2  27      944.42      911.47      1.45 o 
   3  -2  27        6.69        4.79      0.52 o 
   4  -2  27        9.01        9.07      0.95 o 
  -3  -1  27       61.70       61.93      1.50 o 
  -2  -1  27       72.06       78.34      0.88 o 
  -1  -1  27      167.23      167.43      4.18 o 
   0  -1  27      605.35      583.28     13.05 o 
   1  -1  27        0.13        0.00      0.54 o 
   2  -1  27      542.63      512.33      1.64 o 
   3  -1  27      432.61      429.86      4.85 o 
  -3   0  27        7.73        8.06      0.56 o 
  -2   0  27       57.71       58.36      1.30 o 
  -1   0  27      146.11      152.92      0.79 o 
   0   0  27       66.08       63.92      2.31 o 
   1   0  27      279.94      283.50     10.42 o 
   2   0  27      462.49      463.43     14.52 o 
   3   0  27        1.32        1.65      0.76 o 
  -4   1  27       71.17       77.96      4.72 o 
  -3   1  27      279.49      305.35      8.72 o 
  -2   1  27       99.64       91.31      0.96 o 
  -1   1  27        3.59        4.26      0.66 o 
   0   1  27        8.55        7.19      0.62 o 
   1   1  27       82.34       77.20      2.52 o 
   2   1  27      534.92      549.94     20.05 o 
  -4   2  27      116.52      143.11      3.68 o 
  -3   2  27       26.56       28.23      0.58 o 
  -2   2  27      243.06      272.06      4.81 o 
  -1   2  27        9.55        9.53      0.74 o 
   0   2  27      249.86      245.29     14.85 o 
   1   2  27       21.00       20.78      0.92 o 
   2   2  27        0.04        0.85      0.96 o 
  -2   3  27      141.32      122.16     15.03 o 
  -1   3  27       78.58       81.20      1.83 o 
   0   3  27        2.14        3.21      0.98 o 
   1  -4  28       67.13       65.03      2.83 o 
   2  -4  28       34.82       31.37      0.73 o 
   3  -4  28      597.38      598.09      2.55 o 
  -1  -3  28       97.73       96.45      1.15 o 
   0  -3  28      110.41      108.74      1.30 o 
   1  -3  28      231.43      235.83      0.99 o 
   2  -3  28        0.06        1.13      0.80 o 
   3  -3  28      109.00      113.54      1.95 o 
  -2  -2  28        0.46        1.65      0.85 o 
  -1  -2  28      244.05      214.01     20.32 o 
   0  -2  28       34.62       34.88      0.66 o 
   1  -2  28        2.77        3.51      0.58 o 
   2  -2  28      342.95      331.15     11.32 o 
   3  -2  28        5.81        8.18      0.56 o 
  -3  -1  28       23.02       21.42      0.96 o 
  -2  -1  28       15.56       17.04      0.65 o 
  -1  -1  28       37.68       34.68      1.99 o 
   0  -1  28      790.75      789.30      3.72 o 
   1  -1  28       16.40       16.28      1.25 o 
   2  -1  28        6.80        8.04      0.61 o 
   3  -1  28      429.92      426.66     10.20 o 
  -3   0  28       73.20       75.68      0.90 o 
  -2   0  28       24.53       23.37      0.77 o 
  -1   0  28       57.22       50.58      2.19 o 
   0   0  28        0.69        2.07      0.55 o 
   1   0  28      264.39      260.10      0.90 o 
   2   0  28      206.77      205.60      5.72 o 
   3   0  28       21.24       20.51      3.09 o 
  -2   1  28       22.97       20.43      0.74 o 
  -1   1  28      934.32      901.39      2.08 o 
   0   1  28        1.51        1.89      0.76 o 
   1   1  28      297.91      300.25     11.39 o 
   2   1  28       41.61       43.41      2.12 o 
  -3   2  28       40.62       44.48      0.80 o 
  -2   2  28      191.93      204.17      3.98 o 
  -1   2  28        4.63        4.74      0.78 o 
   0   2  28      167.10      159.93     10.08 o 
   1   2  28       60.65       58.26      1.45 o 
  -3   3  28      107.03      111.27      1.15 o 
  -2   3  28      285.27      279.33     29.10 o 
  -1   3  28       39.51       37.36      0.71 o 
   0   3  28        0.13        0.41      0.71 o 
   2  -4  29       12.01       13.10      1.14 o 
  -1  -3  29       31.96       31.86      0.81 o 
   0  -3  29       23.29       25.00      0.75 o 
   1  -3  29      259.73      252.77      9.38 o 
   2  -3  29        8.08        8.36      0.65 o 
   3  -3  29      159.30      161.42     11.48 o 
  -2  -2  29        8.20        7.91      0.70 o 
  -1  -2  29       60.65       60.19      0.82 o 
   0  -2  29      239.09      242.52      0.99 o 
   1  -2  29       21.95       23.22      0.84 o 
   2  -2  29      149.15      150.70      7.80 o 
   3  -2  29        8.23        8.02      0.82 o 
  -2  -1  29       11.46       13.24      0.65 o 
  -1  -1  29       81.71       79.41      1.43 o 
   0  -1  29      616.80      627.79     10.53 o 
   1  -1  29       18.46       17.68      1.00 o 
   2  -1  29      258.22      266.96      0.96 o 
   3  -1  29      346.98      343.88      1.49 o 
  -3   0  29       35.06       35.06      0.66 o 
  -2   0  29      148.81      159.22      3.28 o 
  -1   0  29      143.85      148.58      1.18 o 
   0   0  29        7.51        8.13      0.59 o 
   1   0  29      103.34      105.05      2.05 o 
   2   0  29      456.68      474.44      6.84 o 
   3   0  29       72.39       69.22     13.79 o 
  -3   1  29      187.41      199.89      4.88 o 
  -2   1  29        0.61        0.79      0.70 o 
  -1   1  29      213.30      203.91      0.88 o 
   0   1  29        9.79        6.90      0.61 o 
   1   1  29      123.73      124.37      2.52 o 
   2   1  29      987.57      995.92     56.54 o 
  -3   2  29      129.30      137.05      7.08 o 
  -2   2  29       92.97       99.04      0.79 o 
  -1   2  29       25.76       29.03      0.77 o 
   0   2  29      146.65      150.95     14.70 o 
   1   2  29       27.68       29.77      0.94 o 
  -3   3  29       73.62       70.69      1.10 o 
  -2   3  29      643.28      632.27     13.68 o 
  -1   3  29       11.70       14.39      0.70 o 
   0  -3  30      409.87      395.91      2.33 o 
   1  -3  30      227.79      221.08      8.29 o 
   2  -3  30        1.45        1.33      0.65 o 
   3  -3  30      293.83      294.97      4.70 o 
  -1  -2  30      168.42      168.14      2.46 o 
   0  -2  30      284.49      287.64      2.41 o 
   1  -2  30       46.07       46.53      0.94 o 
   2  -2  30       12.08       11.71      0.64 o 
   3  -2  30        4.46        3.98      0.61 o 
  -2  -1  30        2.62        3.15      0.65 o 
  -1  -1  30       22.92       22.13      0.98 o 
   0  -1  30      754.03      742.08      3.98 o 
   1  -1  30       47.85       46.50      0.91 o 
   2  -1  30      139.67      148.89      1.68 o 
   3  -1  30      195.54      188.81      5.82 o 
  -3   0  30       81.61       86.38      1.26 o 
  -2   0  30      164.66      169.13      8.08 o 
  -1   0  30        9.41        9.98      0.63 o 
   0   0  30       52.41       50.65      2.83 o 
   1   0  30      154.33      152.89      6.55 o 
   2   0  30        1.61        1.45      0.82 o 
  -3   1  30       74.95       75.20      1.01 o 
  -2   1  30        2.66        4.41      0.62 o 
  -1   1  30      151.23      159.74      2.78 o 
   0   1  30        0.40        1.53      0.62 o 
   1   1  30      154.84      151.87      2.60 o 
   2   1  30      567.26      556.92     13.93 o 
  -3   2  30      120.90      124.18      1.16 o 
  -2   2  30       12.04       13.15      0.65 o 
  -1   2  30       48.73       39.24      0.73 o 
   0   2  30      100.42       98.17      6.53 o 
   1   2  30       16.84       16.32      0.98 o 
  -2   3  30      608.57      589.18     16.76 o 
  -1   3  30       45.72       54.71      1.10 o 
   0  -3  31       19.07       19.44      1.02 o 
   1  -3  31      216.23      205.07      9.71 o 
   2  -3  31        2.87        3.70      0.89 o 
  -1  -2  31       97.88       99.43      0.91 o 
   0  -2  31      179.83      183.23      2.89 o 
   1  -2  31      161.42      151.17      1.18 o 
   2  -2  31        3.31        3.01      0.65 o 
   3  -2  31       13.98       12.06      0.66 o 
  -2  -1  31       22.13       20.90      0.71 o 
  -1  -1  31       12.25       13.24      0.67 o 
   0  -1  31     2114.62     2109.69     24.53 o 
   1  -1  31       36.72       34.13      0.69 o 
   2  -1  31      172.52      179.34      0.95 o 
   3  -1  31       59.31       60.63      0.97 o 
  -2   0  31      318.70      328.71      5.08 o 
  -1   0  31       31.34       30.10      1.83 o 
   0   0  31        1.16        1.69      0.63 o 
   1   0  31      137.29      136.17      2.93 o 
   2   0  31        4.01        4.02      0.64 o 
  -3   1  31       31.56       29.45      0.68 o 
  -2   1  31        0.18       -0.52      0.80 o 
  -1   1  31      245.08      257.29      9.76 o 
   0   1  31       14.00       12.99      0.67 o 
   1   1  31       62.53       60.28      3.08 o 
  -2   2  31        1.10        2.55      0.84 o 
  -1   2  31      103.51       93.28      2.00 o 
   0   2  31       72.95       71.94      1.21 o 
   1  -3  32      149.32      150.03      1.30 o 
   2  -3  32       21.46       22.51      1.46 o 
  -1  -2  32      234.75      221.64      9.83 o 
   0  -2  32      181.31      180.92      0.99 o 
   1  -2  32      165.21      165.83      2.43 o 
   2  -2  32        0.50        0.66      0.65 o 
  -2  -1  32       60.51       58.09      0.79 o 
  -1  -1  32       47.24       46.81      1.05 o 
   0  -1  32       23.67       28.76      2.39 o 
   1  -1  32       68.55       65.82      1.15 o 
   2  -1  32       32.01       32.12      0.71 o 
  -2   0  32      257.42      273.40      7.54 o 
  -1   0  32       19.16       20.91      0.70 o 
   0   0  32      154.20      160.17      1.15 o 
   1   0  32      160.96      159.23      3.99 o 
   2   0  32       31.57       32.36      3.13 o 
  -2   1  32        5.52        6.05      0.67 o 
  -1   1  32      177.53      187.21      2.72 o 
   0   1  32        4.64        4.86      0.67 o 
   1   1  32      117.51      114.28      0.89 o 
  -2   2  32       23.64       23.01      1.17 o 
  -1   2  32      286.96      285.22      5.60 o 
   0   2  32       42.40       46.18      1.94 o 
   0  -2  33        0.01        1.03      0.72 o 
   1  -2  33      313.26      317.77      4.05 o 
   2  -2  33        1.15        2.15      0.89 o 
  -1  -1  33       99.08       99.44      1.20 o 
   0  -1  33       24.24       24.93      1.04 o 
   1  -1  33       22.68       23.33      0.95 o 
   2  -1  33       73.91       73.78      2.36 o 
  -2   0  33      231.01      241.50      1.90 o 
  -1   0  33       55.42       56.84      1.15 o 
   0   0  33     1128.27     1178.69      2.75 o 
   1   0  33      106.26      106.30      2.71 o 
  -2   1  33       39.19       42.67      0.75 o 
  -1   1  33      129.26      129.90      1.01 o 
   0   1  33       26.96       30.55      0.80 o 
   1   1  33      122.76      118.72      1.21 o 
   1  -2  34      138.19      141.02      4.84 o 
  -1  -1  34      315.92      319.82      2.60 o 
   0  -1  34      149.84      145.36      2.02 o 
   1  -1  34       25.88       27.15      1.44 o 
  -1   0  34      127.07      132.12      0.96 o 
   0   0  34      226.50      237.32      1.33 o 
   1   0  34       68.67       71.92      4.03 o 
  -1   1  34       23.57       24.47      0.76 o 
   0   1  34        1.72        1.94      1.04 o 
   0  -1  35       10.53       11.26      0.76 o 
   0   0  35      451.48      454.16      7.58 o 
                                                 
